# Supplementary material for: Bis(4-amino­pyridine){2,2′-[1,2-phenyl­enebis(nitrilo­methanylyl­idene)]diphen­ol­ato}cobalt(III) nitrate
Source: Acta Crystallogr Sect E Struct Rep Online. 2013 Aug 17;69(Pt 9):m495–6. doi: 10.1107/S1600536813020953 (PMC3884393; doi:10.1107/S1600536813020953)
Supplement: Supplementary file 1 [file e-69-0m495-sup1.cif]

##############################################################################
#                                                                            #
# This CIF contains the data in a paper accepted for publication in          #
# Acta Crystallographica Section E. It conforms to the requirements of       #
# Notes for Authors for Acta Crystallographica Section E, and has been       #
# peer reviewed under the auspices of the IUCr Commission on Journals.       #
#                                                                            #
# Full details of the Crystallographic Information File format               #
# are given in the paper "The Crystallographic Information File (CIF):       #
# a New Standard Archive File for Crystallography" by S. R. Hall, F. H.      #
# Allen and I. D. Brown [Acta Cryst. (1991), A47, 655-685].                  #
#                                                                            #
# The current version of the core CIF dictionary is obtainable from          #
# ftp://ftp.iucr.org/pub/cif_core.dic.                                       #
#                                                                            #
# Software is freely available for graphical display of the structure(s)     #
# in this CIF. For information consult the CIF software page                 #
# http://www.iucr.org/resources/cif/software.                                #
#                                                                            #
# This file may be used for bona fide research purposes within the           #
# scientific community so long as proper attribution is given to the journal # 
# article from which it was obtained.                                        #
#                                                                            #
##############################################################################
data_I
_audit_creation_method     SHELXL-97
_chemical_name_systematic
;\
Bis(4-aminopyridine){2,2'-[1,2-\
phenylenebis(nitrilomethanylylidene)]diphenolato}cobalt(III) nitrate
;
_chemical_name_common     ?
_chemical_formula_moiety     'C30 H26 Co N6 O2 +, N O3 -'
_chemical_formula_sum     'C30 H26 Co N7 O5'
_chemical_formula_iupac     '[Co (C20 H14 N2 O2) (C5 H6 N2)2] N O3'
_chemical_formula_weight     623.51
_chemical_melting_point     ?
_symmetry_cell_setting     monoclinic
_symmetry_space_group_name_H-M     'P 21/c'
_symmetry_space_group_name_Hall     '-P 2ybc'
loop_
    _symmetry_equiv_pos_as_xyz
    'x, y, z'
    '-x, y+1/2, -z+1/2'
    '-x, -y, -z'
    'x, -y-1/2, z-1/2'
_cell_length_a     13.072(3)
_cell_length_b     15.136(3)
_cell_length_c     17.192(6)
_cell_angle_alpha     90.00
_cell_angle_beta     125.14(2)
_cell_angle_gamma     90.00
_cell_volume     2781.6(15)
_cell_formula_units_Z     4
_cell_measurement_reflns_used     2630
_cell_measurement_theta_min     2.33
_cell_measurement_theta_max     24.34
_cell_measurement_temperature     293(2)
_exptl_crystal_description     'block'
_exptl_crystal_colour     'red'
_exptl_crystal_size_max     0.21
_exptl_crystal_size_mid     0.17
_exptl_crystal_size_min     0.11
_exptl_crystal_density_diffrn     1.489
_exptl_crystal_density_meas     ?
_exptl_crystal_density_method     'not measured'
_exptl_crystal_F_000     1288
_exptl_absorpt_coefficient_mu     0.672
_exptl_absorpt_correction_type     multi-scan
_exptl_absorpt_process_details     '(SADABS; Bruker, 2000)'
_exptl_absorpt_correction_T_min     0.826
_exptl_absorpt_correction_T_max     1.00
_exptl_special_details     ?
_diffrn_ambient_temperature     293(2)
_diffrn_radiation_type     MoK\a
_diffrn_radiation_wavelength     0.71073
_diffrn_radiation_source     'fine-focus sealed tube'
_diffrn_radiation_monochromator     graphite
_diffrn_measurement_device_type     'Bruker SMART CCD area-detector'
_diffrn_measurement_method     '\f and \w scans'
_diffrn_detector_area_resol_mean     ?
_diffrn_reflns_number     20500
_diffrn_reflns_av_R_equivalents     0.1103
_diffrn_reflns_av_sigmaI/netI     0.2231
_diffrn_reflns_theta_min     1.91
_diffrn_reflns_theta_max     28.31
_diffrn_reflns_theta_full     28.31
_diffrn_measured_fraction_theta_max     0.998
_diffrn_measured_fraction_theta_full     0.998
_diffrn_reflns_limit_h_min     -17
_diffrn_reflns_limit_h_max     17
_diffrn_reflns_limit_k_min     -20
_diffrn_reflns_limit_k_max     17
_diffrn_reflns_limit_l_min     -22
_diffrn_reflns_limit_l_max     19
_diffrn_standards_number     ?
_diffrn_standards_interval_count     ?
_diffrn_standards_interval_time     ?
_diffrn_standards_decay_%     ?
_refine_special_details
;
 Refinement of F^2^ against ALL reflections.  The weighted R-factor wR and
 goodness of fit S are based on F^2^, conventional R-factors R are based
 on F, with F set to zero for negative F^2^. The threshold expression of
 F^2^ > 2sigma(F^2^) is used only for calculating R-factors(gt) etc. and is
 not relevant to the choice of reflections for refinement.  R-factors based
 on F^2^ are statistically about twice as large as those based on F, and R-
 factors based on ALL data will be even larger.
;
_reflns_number_total     6917
_reflns_number_gt     2486
_reflns_threshold_expression     I>2\s(I)
_refine_ls_structure_factor_coef     Fsqd
_refine_ls_matrix_type     full
_refine_ls_R_factor_all     0.1646
_refine_ls_R_factor_gt     0.0496
_refine_ls_wR_factor_gt     0.0592
_refine_ls_wR_factor_ref     0.0843
_refine_ls_goodness_of_fit_ref     0.707
_refine_ls_restrained_S_all     0.707
_refine_ls_number_reflns     6917
_refine_ls_number_parameters     404
_refine_ls_number_restraints     2
_refine_ls_hydrogen_treatment     mixed
_refine_ls_weighting_scheme     calc
_refine_ls_weighting_details
         'calc w=1/[\s^2^(Fo^2^)+(0.0000P)^2^+0.0000P] where P=(Fo^2^+2Fc^2^)/3'
_atom_sites_solution_hydrogens     geom
_atom_sites_solution_primary     direct
_atom_sites_solution_secondary     difmap
_refine_ls_shift/su_max     0.001
_refine_ls_shift/su_mean     0.000
_refine_diff_density_max     0.787
_refine_diff_density_min     -0.695
_refine_ls_extinction_method     none
_refine_ls_extinction_coef     ?
loop_
    _atom_type_symbol
    _atom_type_description
    _atom_type_scat_dispersion_real
    _atom_type_scat_dispersion_imag
    _atom_type_scat_source
    'C' 'C' 0.0033 0.0016
                         'International Tables Vol C Tables 4.2.6.8 and 6.1.1.4'
    'H' 'H' 0.0000 0.0000
                         'International Tables Vol C Tables 4.2.6.8 and 6.1.1.4'
    'Co' 'Co' 0.3494 0.9721
                         'International Tables Vol C Tables 4.2.6.8 and 6.1.1.4'
    'N' 'N' 0.0061 0.0033
                         'International Tables Vol C Tables 4.2.6.8 and 6.1.1.4'
    'O' 'O' 0.0106 0.0060
                         'International Tables Vol C Tables 4.2.6.8 and 6.1.1.4'
_computing_data_collection     '<i>SMART</i> (Bruker, 2000)'
_computing_cell_refinement     '<i>SAINT</i> (Bruker, 2000)'
_computing_data_reduction     '<i>SAINT</i> (Bruker, 2000)'
_computing_structure_solution     '<i>SHELXS97</i> (Sheldrick, 2008)'
_computing_structure_refinement     '<i>SHELXL97</i> (Sheldrick, 2008)'
_computing_molecular_graphics     'SHELXTL (Sheldrick, 2008)'
_computing_publication_material     'SHELXTL (Sheldrick, 2008)'
loop_
    _atom_site_type_symbol
    _atom_site_label
    _atom_site_fract_x
    _atom_site_fract_y
    _atom_site_fract_z
    _atom_site_U_iso_or_equiv
    _atom_site_adp_type
    _atom_site_calc_flag
    _atom_site_refinement_flags
    _atom_site_occupancy
    _atom_site_symmetry_multiplicity
    _atom_site_disorder_assembly
    _atom_site_disorder_group
    Co Co1 0.36975(4) 0.75435(4) 0.33861(3) 0.02774(14) Uani d . 1 1 . .
    O O1 0.5005(2) 0.83721(16) 0.40079(16) 0.0318(7) Uani d . 1 1 . .
    O O2 0.3029(2) 0.83328(16) 0.23490(16) 0.0338(7) Uani d . 1 1 . .
    N N1 0.4376(2) 0.67753(19) 0.44404(19) 0.0241(8) Uani d . 1 1 . .
    N N2 0.2362(3) 0.6726(2) 0.2758(2) 0.0260(8) Uani d . 1 1 . .
    N N3 0.2806(3) 0.8170(2) 0.3824(2) 0.0282(8) Uani d . 1 1 . .
    N N4 0.4594(3) 0.6910(2) 0.29547(19) 0.0273(8) Uani d . 1 1 . .
    N N5 0.0804(4) 0.9424(3) 0.4717(3) 0.0423(11) Uani d D 1 1 . .
    N N6 0.6508(5) 0.5547(4) 0.2043(3) 0.0591(14) Uani d D 1 1 . .
    C C8 0.3526(3) 0.6096(2) 0.4287(2) 0.0244(9) Uani d . 1 1 . .
    C C9 0.3708(3) 0.5500(2) 0.4972(3) 0.0305(10) Uani d . 1 1 . .
    H H9 0.4429 0.5526 0.5589 0.037 Uiso calc R 1 1 . .
    C C10 0.2805(3) 0.4866(3) 0.4726(3) 0.0329(10) Uani d . 1 1 . .
    H H10 0.2934 0.4456 0.5177 0.039 Uiso calc R 1 1 . .
    C C11 0.1713(3) 0.4837(3) 0.3816(3) 0.0346(11) Uani d . 1 1 . .
    H H11 0.1106 0.4414 0.3659 0.041 Uiso calc R 1 1 . .
    C C12 0.1533(3) 0.5433(2) 0.3149(2) 0.0307(10) Uani d . 1 1 . .
    H H12 0.0800 0.5412 0.2538 0.037 Uiso calc R 1 1 . .
    C C13 0.2432(3) 0.6070(3) 0.3372(2) 0.0256(9) Uani d . 1 1 . .
    C C14 0.1437(3) 0.6764(3) 0.1850(2) 0.0297(10) Uani d . 1 1 . .
    H H14 0.0880 0.6291 0.1597 0.036 Uiso calc R 1 1 . .
    C C15 0.1218(3) 0.7465(3) 0.1223(2) 0.0291(9) Uani d . 1 1 . .
    C C16 0.0092(3) 0.7426(3) 0.0285(2) 0.0420(11) Uani d . 1 1 . .
    H H16 -0.0428 0.6936 0.0103 0.050 Uiso calc R 1 1 . .
    C C17 -0.0232(4) 0.8088(3) -0.0344(3) 0.0529(14) Uani d . 1 1 . .
    H H17 -0.0970 0.8054 -0.0952 0.063 Uiso calc R 1 1 . .
    C C18 0.0543(4) 0.8822(3) -0.0077(3) 0.0660(16) Uani d . 1 1 . .
    H H18 0.0323 0.9274 -0.0513 0.079 Uiso calc R 1 1 . .
    C C19 0.1629(4) 0.8887(3) 0.0820(3) 0.0520(13) Uani d . 1 1 . .
    H H19 0.2130 0.9384 0.0983 0.062 Uiso calc R 1 1 . .
    C C20 0.1996(3) 0.8220(3) 0.1496(3) 0.0324(10) Uani d . 1 1 . .
    C C21 0.3351(3) 0.8436(2) 0.4730(2) 0.0351(11) Uani d . 1 1 . .
    H H21 0.4208 0.8347 0.5160 0.042 Uiso calc R 1 1 . .
    C C22 0.2729(3) 0.8826(3) 0.5055(3) 0.0344(11) Uani d . 1 1 . .
    H H22 0.3162 0.8986 0.5692 0.041 Uiso calc R 1 1 . .
    C C23 0.1447(3) 0.8989(3) 0.4443(3) 0.0294(10) Uani d . 1 1 . .
    C C24 0.0876(3) 0.8706(2) 0.3502(2) 0.0306(10) Uani d . 1 1 . .
    H H24 0.0020 0.8781 0.3059 0.037 Uiso calc R 1 1 . .
    C C25 0.1568(3) 0.8324(3) 0.3237(2) 0.0334(10) Uani d . 1 1 . .
    H H25 0.1158 0.8155 0.2604 0.040 Uiso calc R 1 1 . .
    C C26 0.4613(3) 0.6024(3) 0.2911(2) 0.0288(10) Uani d . 1 1 . .
    H H26 0.4171 0.5707 0.3091 0.035 Uiso calc R 1 1 . .
    C C27 0.5235(3) 0.5549(3) 0.2622(2) 0.0325(10) Uani d . 1 1 . .
    H H27 0.5208 0.4935 0.2610 0.039 Uiso calc R 1 1 . .
    C C28 0.5905(4) 0.6002(3) 0.2347(3) 0.0367(11) Uani d . 1 1 . .
    C C29 0.5908(4) 0.6917(3) 0.2400(3) 0.0384(11) Uani d . 1 1 . .
    H H29 0.6358 0.7246 0.2236 0.046 Uiso calc R 1 1 . .
    C C30 0.5258(3) 0.7341(3) 0.2689(2) 0.0347(10) Uani d . 1 1 . .
    H H30 0.5271 0.7955 0.2705 0.042 Uiso calc R 1 1 . .
    C C44 0.5503(3) 0.6828(2) 0.5221(2) 0.0266(9) Uani d . 1 1 . .
    H H44 0.5756 0.6389 0.5676 0.032 Uiso calc R 1 1 . .
    C C45 0.6375(3) 0.7514(3) 0.5425(2) 0.0248(8) Uani d . 1 1 . .
    C C46 0.7566(3) 0.7467(3) 0.6315(2) 0.0328(9) Uani d . 1 1 . .
    H H46 0.7752 0.6986 0.6713 0.039 Uiso calc R 1 1 . .
    C C47 0.8436(3) 0.8113(3) 0.6593(3) 0.0383(11) Uani d . 1 1 . .
    H H47 0.9207 0.8079 0.7179 0.046 Uiso calc R 1 1 . .
    C C48 0.8154(3) 0.8826(3) 0.5988(3) 0.0438(12) Uani d . 1 1 . .
    H H48 0.8748 0.9267 0.6172 0.053 Uiso calc R 1 1 . .
    C C49 0.7023(3) 0.8888(3) 0.5131(3) 0.0379(11) Uani d . 1 1 . .
    H H49 0.6864 0.9369 0.4740 0.045 Uiso calc R 1 1 . .
    C C50 0.6088(3) 0.8243(3) 0.4824(3) 0.0269(10) Uani d . 1 1 . .
    O O3 0.6426(2) 0.59009(18) 0.72076(18) 0.0473(8) Uani d . 1 1 . .
    O O5 0.8220(3) 0.6406(2) 0.8288(2) 0.0772(11) Uani d . 1 1 . .
    O O4 0.7833(3) 0.5069(2) 0.83658(19) 0.0651(10) Uani d . 1 1 . .
    N N25 0.7482(3) 0.5781(2) 0.7972(2) 0.0341(9) Uani d . 1 1 . .
    H H50A 0.694(3) 0.581(3) 0.190(3) 0.052(16) Uiso d D 1 1 . .
    H H49A 0.646(4) 0.4993(19) 0.201(3) 0.08(2) Uiso d D 1 1 . .
    H H52A 0.112(3) 0.957(2) 0.5305(17) 0.041(14) Uiso d D 1 1 . .
    H H51A 0.000(2) 0.943(3) 0.440(2) 0.070(17) Uiso d D 1 1 . .
loop_
    _atom_site_aniso_label
    _atom_site_aniso_U_11
    _atom_site_aniso_U_22
    _atom_site_aniso_U_33
    _atom_site_aniso_U_12
    _atom_site_aniso_U_13
    _atom_site_aniso_U_23
    Co1 0.0255(3) 0.0291(3) 0.0242(3) -0.0007(3) 0.0117(2) 0.0000(3)
    O1 0.0255(15) 0.0332(18) 0.0296(16) -0.0010(13) 0.0117(13) 0.0021(14)
    O2 0.0329(15) 0.0356(18) 0.0245(15) -0.0007(14) 0.0118(13) 0.0053(14)
    N1 0.0184(17) 0.028(2) 0.0200(17) -0.0034(15) 0.0074(14) -0.0052(15)
    N2 0.0246(18) 0.030(2) 0.0220(18) 0.0071(16) 0.0129(15) 0.0025(16)
    N3 0.0247(18) 0.025(2) 0.0253(18) 0.0041(16) 0.0089(15) 0.0037(16)
    N4 0.0257(18) 0.025(2) 0.0263(19) -0.0034(16) 0.0120(15) 0.0042(16)
    N5 0.034(3) 0.055(3) 0.038(3) 0.005(2) 0.021(2) -0.011(2)
    N6 0.067(3) 0.058(4) 0.081(4) 0.004(3) 0.059(3) 0.003(3)
    C8 0.023(2) 0.024(2) 0.026(2) 0.0028(19) 0.0146(18) 0.0009(19)
    C9 0.026(2) 0.036(3) 0.028(2) -0.004(2) 0.0145(19) 0.001(2)
    C10 0.041(3) 0.029(3) 0.038(3) 0.000(2) 0.028(2) 0.006(2)
    C11 0.029(2) 0.033(3) 0.035(3) -0.005(2) 0.015(2) -0.004(2)
    C12 0.024(2) 0.035(3) 0.024(2) -0.001(2) 0.0085(18) 0.005(2)
    C13 0.022(2) 0.026(2) 0.024(2) 0.0083(19) 0.0107(18) 0.0052(19)
    C14 0.026(2) 0.029(3) 0.032(2) 0.004(2) 0.015(2) -0.002(2)
    C15 0.034(2) 0.029(2) 0.024(2) 0.002(2) 0.0167(18) 0.002(2)
    C16 0.035(2) 0.047(3) 0.028(2) -0.007(3) 0.0094(19) -0.003(3)
    C17 0.049(3) 0.058(4) 0.024(3) -0.001(3) 0.005(2) 0.015(3)
    C18 0.067(4) 0.068(4) 0.037(3) -0.011(3) 0.014(3) 0.014(3)
    C19 0.055(3) 0.046(3) 0.038(3) -0.013(3) 0.017(2) 0.009(3)
    C20 0.037(3) 0.030(3) 0.024(2) 0.000(2) 0.014(2) 0.003(2)
    C21 0.024(2) 0.038(3) 0.024(2) -0.004(2) 0.0025(19) -0.010(2)
    C22 0.035(3) 0.038(3) 0.026(2) 0.004(2) 0.015(2) -0.005(2)
    C23 0.027(2) 0.031(3) 0.028(2) 0.002(2) 0.014(2) 0.001(2)
    C24 0.021(2) 0.036(3) 0.024(2) 0.006(2) 0.0067(18) -0.002(2)
    C25 0.027(2) 0.042(3) 0.023(2) 0.006(2) 0.0094(19) -0.002(2)
    C26 0.028(2) 0.035(3) 0.022(2) 0.003(2) 0.0133(19) 0.006(2)
    C27 0.031(2) 0.036(3) 0.030(2) 0.002(2) 0.017(2) 0.000(2)
    C28 0.032(3) 0.047(3) 0.030(3) 0.007(2) 0.017(2) 0.005(2)
    C29 0.040(3) 0.049(3) 0.037(3) -0.001(2) 0.028(2) 0.006(2)
    C30 0.033(2) 0.038(3) 0.030(2) -0.009(2) 0.0167(19) -0.003(2)
    C44 0.028(2) 0.028(3) 0.024(2) 0.002(2) 0.0153(19) -0.0018(19)
    C45 0.0214(19) 0.025(2) 0.029(2) -0.002(2) 0.0147(17) -0.002(2)
    C46 0.025(2) 0.039(3) 0.033(2) 0.005(2) 0.0166(18) 0.003(2)
    C47 0.018(2) 0.044(3) 0.037(3) -0.003(2) 0.0072(19) 0.000(2)
    C48 0.023(2) 0.038(3) 0.051(3) -0.007(2) 0.010(2) -0.004(2)
    C49 0.028(2) 0.036(3) 0.041(3) -0.010(2) 0.015(2) 0.000(2)
    C50 0.025(2) 0.027(3) 0.030(2) 0.004(2) 0.0161(19) 0.001(2)
    O3 0.0328(17) 0.050(2) 0.0330(17) -0.0014(16) 0.0039(14) 0.0093(16)
    O5 0.054(2) 0.074(3) 0.065(2) -0.014(2) 0.0121(18) 0.006(2)
    O4 0.085(2) 0.038(2) 0.040(2) 0.0086(19) 0.0172(18) 0.0079(17)
    N25 0.034(2) 0.030(2) 0.033(2) -0.0099(19) 0.0157(19) -0.0033(19)
_geom_special_details
;
 All esds (except the esd in the dihedral angle between two l.s. planes)
 are estimated using the full covariance matrix.  The cell esds are taken
 into account individually in the estimation of esds in distances, angles
 and torsion angles; correlations between esds in cell parameters are only
 used when they are defined by crystal symmetry.  An approximate (isotropic)
 treatment of cell esds is used for estimating esds involving l.s. planes.
;
loop_
    _geom_bond_atom_site_label_1
    _geom_bond_atom_site_label_2
    _geom_bond_site_symmetry_2
    _geom_bond_distance
    _geom_bond_publ_flag
    Co1 O1 . 1.880(2) ?
    Co1 N2 . 1.890(3) ?
    Co1 N1 . 1.890(3) ?
    Co1 O2 . 1.891(2) ?
    Co1 N3 . 1.959(3) ?
    Co1 N4 . 1.960(3) ?
    O1 C50 . 1.312(4) ?
    O2 C20 . 1.313(4) ?
    N1 C44 . 1.304(4) ?
    N1 C8 . 1.423(4) ?
    N2 C14 . 1.316(4) ?
    N2 C13 . 1.414(4) ?
    N3 C25 . 1.346(4) ?
    N3 C21 . 1.348(4) ?
    N4 C26 . 1.344(4) ?
    N4 C30 . 1.358(4) ?
    N5 C23 . 1.348(5) ?
    N5 H52A . 0.87(2) ?
    N5 H51A . 0.86(2) ?
    N6 C28 . 1.357(5) ?
    N6 H50A . 0.83(3) ?
    N6 H49A . 0.84(3) ?
    C8 C13 . 1.390(4) ?
    C8 C9 . 1.391(5) ?
    C9 C10 . 1.384(5) ?
    C9 H9 . 0.9300 ?
    C10 C11 . 1.385(4) ?
    C10 H10 . 0.9300 ?
    C11 C12 . 1.369(5) ?
    C11 H11 . 0.9300 ?
    C12 C13 . 1.392(5) ?
    C12 H12 . 0.9300 ?
    C14 C15 . 1.420(5) ?
    C14 H14 . 0.9300 ?
    C15 C20 . 1.417(5) ?
    C15 C16 . 1.428(4) ?
    C16 C17 . 1.350(5) ?
    C16 H16 . 0.9300 ?
    C17 C18 . 1.391(5) ?
    C17 H17 . 0.9300 ?
    C18 C19 . 1.372(5) ?
    C18 H18 . 0.9300 ?
    C19 C20 . 1.399(5) ?
    C19 H19 . 0.9300 ?
    C21 C22 . 1.358(4) ?
    C21 H21 . 0.9300 ?
    C22 C23 . 1.395(4) ?
    C22 H22 . 0.9300 ?
    C23 C24 . 1.402(4) ?
    C24 C25 . 1.356(4) ?
    C24 H24 . 0.9300 ?
    C25 H25 . 0.9300 ?
    C26 C27 . 1.375(5) ?
    C26 H26 . 0.9300 ?
    C27 C28 . 1.392(5) ?
    C27 H27 . 0.9300 ?
    C28 C29 . 1.387(5) ?
    C29 C30 . 1.367(5) ?
    C29 H29 . 0.9300 ?
    C30 H30 . 0.9300 ?
    C44 C45 . 1.429(5) ?
    C44 H44 . 0.9300 ?
    C45 C50 . 1.407(5) ?
    C45 C46 . 1.424(4) ?
    C46 C47 . 1.361(5) ?
    C46 H46 . 0.9300 ?
    C47 C48 . 1.394(5) ?
    C47 H47 . 0.9300 ?
    C48 C49 . 1.363(4) ?
    C48 H48 . 0.9300 ?
    C49 C50 . 1.408(5) ?
    C49 H49 . 0.9300 ?
    O3 N25 . 1.256(4) ?
    O5 N25 . 1.231(4) ?
    O4 N25 . 1.214(4) ?
loop_
    _geom_angle_atom_site_label_1
    _geom_angle_atom_site_label_2
    _geom_angle_atom_site_label_3
    _geom_angle_site_symmetry_1
    _geom_angle_site_symmetry_3
    _geom_angle
    _geom_angle_publ_flag
    O1 Co1 N2 . . 178.95(12) ?
    O1 Co1 N1 . . 95.39(11) ?
    N2 Co1 N1 . . 85.08(13) ?
    O1 Co1 O2 . . 83.70(11) ?
    N2 Co1 O2 . . 95.82(12) ?
    N1 Co1 O2 . . 178.78(12) ?
    O1 Co1 N3 . . 90.33(12) ?
    N2 Co1 N3 . . 88.74(12) ?
    N1 Co1 N3 . . 89.07(12) ?
    O2 Co1 N3 . . 90.13(12) ?
    O1 Co1 N4 . . 89.75(12) ?
    N2 Co1 N4 . . 91.18(12) ?
    N1 Co1 N4 . . 90.52(12) ?
    O2 Co1 N4 . . 90.28(12) ?
    N3 Co1 N4 . . 179.59(13) ?
    C50 O1 Co1 . . 125.2(2) ?
    C20 O2 Co1 . . 126.2(3) ?
    C44 N1 C8 . . 122.3(3) ?
    C44 N1 Co1 . . 125.3(3) ?
    C8 N1 Co1 . . 112.4(2) ?
    C14 N2 C13 . . 122.5(3) ?
    C14 N2 Co1 . . 124.4(3) ?
    C13 N2 Co1 . . 113.1(2) ?
    C25 N3 C21 . . 115.1(3) ?
    C25 N3 Co1 . . 121.3(3) ?
    C21 N3 Co1 . . 123.5(2) ?
    C26 N4 C30 . . 115.1(3) ?
    C26 N4 Co1 . . 122.9(3) ?
    C30 N4 Co1 . . 122.0(3) ?
    C23 N5 H52A . . 123(2) ?
    C23 N5 H51A . . 124(3) ?
    H52A N5 H51A . . 110(3) ?
    C28 N6 H50A . . 121(3) ?
    C28 N6 H49A . . 120(3) ?
    H50A N6 H49A . . 119(4) ?
    C13 C8 C9 . . 120.2(4) ?
    C13 C8 N1 . . 114.5(3) ?
    C9 C8 N1 . . 125.3(3) ?
    C10 C9 C8 . . 119.4(3) ?
    C10 C9 H9 . . 120.3 ?
    C8 C9 H9 . . 120.3 ?
    C9 C10 C11 . . 120.7(4) ?
    C9 C10 H10 . . 119.6 ?
    C11 C10 H10 . . 119.6 ?
    C12 C11 C10 . . 119.5(4) ?
    C12 C11 H11 . . 120.2 ?
    C10 C11 H11 . . 120.2 ?
    C11 C12 C13 . . 121.0(3) ?
    C11 C12 H12 . . 119.5 ?
    C13 C12 H12 . . 119.5 ?
    C8 C13 C12 . . 119.1(4) ?
    C8 C13 N2 . . 114.0(3) ?
    C12 C13 N2 . . 126.8(3) ?
    N2 C14 C15 . . 125.4(4) ?
    N2 C14 H14 . . 117.3 ?
    C15 C14 H14 . . 117.3 ?
    C20 C15 C14 . . 124.0(3) ?
    C20 C15 C16 . . 118.9(4) ?
    C14 C15 C16 . . 116.9(4) ?
    C17 C16 C15 . . 121.2(4) ?
    C17 C16 H16 . . 119.4 ?
    C15 C16 H16 . . 119.4 ?
    C16 C17 C18 . . 119.6(4) ?
    C16 C17 H17 . . 120.2 ?
    C18 C17 H17 . . 120.2 ?
    C19 C18 C17 . . 120.9(4) ?
    C19 C18 H18 . . 119.5 ?
    C17 C18 H18 . . 119.5 ?
    C18 C19 C20 . . 121.4(4) ?
    C18 C19 H19 . . 119.3 ?
    C20 C19 H19 . . 119.3 ?
    O2 C20 C19 . . 118.3(4) ?
    O2 C20 C15 . . 123.7(4) ?
    C19 C20 C15 . . 117.9(3) ?
    N3 C21 C22 . . 124.1(3) ?
    N3 C21 H21 . . 117.9 ?
    C22 C21 H21 . . 117.9 ?
    C21 C22 C23 . . 120.8(4) ?
    C21 C22 H22 . . 119.6 ?
    C23 C22 H22 . . 119.6 ?
    N5 C23 C22 . . 122.9(4) ?
    N5 C23 C24 . . 121.8(4) ?
    C22 C23 C24 . . 115.2(4) ?
    C25 C24 C23 . . 120.3(3) ?
    C25 C24 H24 . . 119.9 ?
    C23 C24 H24 . . 119.9 ?
    N3 C25 C24 . . 124.6(4) ?
    N3 C25 H25 . . 117.7 ?
    C24 C25 H25 . . 117.7 ?
    N4 C26 C27 . . 125.2(4) ?
    N4 C26 H26 . . 117.4 ?
    C27 C26 H26 . . 117.4 ?
    C26 C27 C28 . . 118.9(4) ?
    C26 C27 H27 . . 120.5 ?
    C28 C27 H27 . . 120.5 ?
    N6 C28 C29 . . 123.4(4) ?
    N6 C28 C27 . . 119.9(5) ?
    C29 C28 C27 . . 116.6(4) ?
    C30 C29 C28 . . 120.9(4) ?
    C30 C29 H29 . . 119.6 ?
    C28 C29 H29 . . 119.6 ?
    N4 C30 C29 . . 123.3(4) ?
    N4 C30 H30 . . 118.4 ?
    C29 C30 H30 . . 118.4 ?
    N1 C44 C45 . . 124.5(4) ?
    N1 C44 H44 . . 117.7 ?
    C45 C44 H44 . . 117.7 ?
    C50 C45 C46 . . 119.6(4) ?
    C50 C45 C44 . . 123.5(3) ?
    C46 C45 C44 . . 116.8(4) ?
    C47 C46 C45 . . 121.1(4) ?
    C47 C46 H46 . . 119.4 ?
    C45 C46 H46 . . 119.4 ?
    C46 C47 C48 . . 119.1(3) ?
    C46 C47 H47 . . 120.5 ?
    C48 C47 H47 . . 120.5 ?
    C49 C48 C47 . . 121.1(4) ?
    C49 C48 H48 . . 119.5 ?
    C47 C48 H48 . . 119.5 ?
    C48 C49 C50 . . 121.7(4) ?
    C48 C49 H49 . . 119.2 ?
    C50 C49 H49 . . 119.2 ?
    O1 C50 C45 . . 124.7(3) ?
    O1 C50 C49 . . 117.8(4) ?
    C45 C50 C49 . . 117.4(3) ?
    O4 N25 O5 . . 119.2(4) ?
    O4 N25 O3 . . 123.1(4) ?
    O5 N25 O3 . . 117.4(4) ?
loop_
    _geom_torsion_atom_site_label_1
    _geom_torsion_atom_site_label_2
    _geom_torsion_atom_site_label_3
    _geom_torsion_atom_site_label_4
    _geom_torsion_site_symmetry_1
    _geom_torsion_site_symmetry_2
    _geom_torsion_site_symmetry_3
    _geom_torsion_site_symmetry_4
    _geom_torsion
    _geom_torsion_publ_flag
    N1 Co1 O1 C50 . . . . 13.0(3) ?
    O2 Co1 O1 C50 . . . . -167.8(3) ?
    N3 Co1 O1 C50 . . . . 102.1(3) ?
    N4 Co1 O1 C50 . . . . -77.5(3) ?
    O1 Co1 O2 C20 . . . . 177.3(3) ?
    N2 Co1 O2 C20 . . . . -3.7(3) ?
    N3 Co1 O2 C20 . . . . -92.4(3) ?
    N4 Co1 O2 C20 . . . . 87.5(3) ?
    O1 Co1 N1 C44 . . . . -10.6(3) ?
    N2 Co1 N1 C44 . . . . 170.3(3) ?
    N3 Co1 N1 C44 . . . . -100.9(3) ?
    N4 Co1 N1 C44 . . . . 79.2(3) ?
    O1 Co1 N1 C8 . . . . 171.1(2) ?
    N2 Co1 N1 C8 . . . . -8.0(2) ?
    N3 Co1 N1 C8 . . . . 80.8(2) ?
    N4 Co1 N1 C8 . . . . -99.1(2) ?
    N1 Co1 N2 C14 . . . . -173.5(3) ?
    O2 Co1 N2 C14 . . . . 7.3(3) ?
    N3 Co1 N2 C14 . . . . 97.3(3) ?
    N4 Co1 N2 C14 . . . . -83.1(3) ?
    N1 Co1 N2 C13 . . . . 8.0(2) ?
    O2 Co1 N2 C13 . . . . -171.2(2) ?
    N3 Co1 N2 C13 . . . . -81.2(2) ?
    N4 Co1 N2 C13 . . . . 98.4(2) ?
    O1 Co1 N3 C25 . . . . 136.1(3) ?
    N2 Co1 N3 C25 . . . . -43.4(3) ?
    N1 Co1 N3 C25 . . . . -128.5(3) ?
    O2 Co1 N3 C25 . . . . 52.4(3) ?
    O1 Co1 N3 C21 . . . . -47.6(3) ?
    N2 Co1 N3 C21 . . . . 132.9(3) ?
    N1 Co1 N3 C21 . . . . 47.8(3) ?
    O2 Co1 N3 C21 . . . . -131.3(3) ?
    O1 Co1 N4 C26 . . . . 141.8(3) ?
    N2 Co1 N4 C26 . . . . -38.7(3) ?
    N1 Co1 N4 C26 . . . . 46.4(3) ?
    O2 Co1 N4 C26 . . . . -134.5(3) ?
    O1 Co1 N4 C30 . . . . -37.3(3) ?
    N2 Co1 N4 C30 . . . . 142.2(3) ?
    N1 Co1 N4 C30 . . . . -132.7(3) ?
    O2 Co1 N4 C30 . . . . 46.4(3) ?
    C44 N1 C8 C13 . . . . -171.8(3) ?
    Co1 N1 C8 C13 . . . . 6.5(4) ?
    C44 N1 C8 C9 . . . . 9.5(6) ?
    Co1 N1 C8 C9 . . . . -172.2(3) ?
    C13 C8 C9 C10 . . . . 1.7(6) ?
    N1 C8 C9 C10 . . . . -179.7(3) ?
    C8 C9 C10 C11 . . . . -1.7(6) ?
    C9 C10 C11 C12 . . . . 0.9(6) ?
    C10 C11 C12 C13 . . . . -0.1(6) ?
    C9 C8 C13 C12 . . . . -0.9(6) ?
    N1 C8 C13 C12 . . . . -179.6(3) ?
    C9 C8 C13 N2 . . . . 178.6(3) ?
    N1 C8 C13 N2 . . . . -0.1(5) ?
    C11 C12 C13 C8 . . . . 0.0(6) ?
    C11 C12 C13 N2 . . . . -179.4(3) ?
    C14 N2 C13 C8 . . . . 175.1(3) ?
    Co1 N2 C13 C8 . . . . -6.4(4) ?
    C14 N2 C13 C12 . . . . -5.4(6) ?
    Co1 N2 C13 C12 . . . . 173.1(3) ?
    C13 N2 C14 C15 . . . . 171.2(3) ?
    Co1 N2 C14 C15 . . . . -7.2(5) ?
    N2 C14 C15 C20 . . . . 1.4(6) ?
    N2 C14 C15 C16 . . . . -173.8(3) ?
    C20 C15 C16 C17 . . . . 0.7(6) ?
    C14 C15 C16 C17 . . . . 176.2(4) ?
    C15 C16 C17 C18 . . . . 0.2(7) ?
    C16 C17 C18 C19 . . . . -0.6(8) ?
    C17 C18 C19 C20 . . . . 0.2(8) ?
    Co1 O2 C20 C19 . . . . 178.6(3) ?
    Co1 O2 C20 C15 . . . . -0.4(5) ?
    C18 C19 C20 O2 . . . . -178.3(4) ?
    C18 C19 C20 C15 . . . . 0.7(7) ?
    C14 C15 C20 O2 . . . . 2.8(6) ?
    C16 C15 C20 O2 . . . . 177.8(3) ?
    C14 C15 C20 C19 . . . . -176.2(4) ?
    C16 C15 C20 C19 . . . . -1.1(6) ?
    C25 N3 C21 C22 . . . . 0.5(6) ?
    Co1 N3 C21 C22 . . . . -176.1(3) ?
    N3 C21 C22 C23 . . . . -0.9(6) ?
    C21 C22 C23 N5 . . . . -175.7(4) ?
    C21 C22 C23 C24 . . . . 1.3(6) ?
    N5 C23 C24 C25 . . . . 175.6(4) ?
    C22 C23 C24 C25 . . . . -1.5(6) ?
    C21 N3 C25 C24 . . . . -0.7(6) ?
    Co1 N3 C25 C24 . . . . 176.0(3) ?
    C23 C24 C25 N3 . . . . 1.2(6) ?
    C30 N4 C26 C27 . . . . -0.3(5) ?
    Co1 N4 C26 C27 . . . . -179.4(3) ?
    N4 C26 C27 C28 . . . . -0.1(6) ?
    C26 C27 C28 N6 . . . . -178.8(4) ?
    C26 C27 C28 C29 . . . . 0.9(5) ?
    N6 C28 C29 C30 . . . . 178.3(4) ?
    C27 C28 C29 C30 . . . . -1.3(6) ?
    C26 N4 C30 C29 . . . . -0.2(5) ?
    Co1 N4 C30 C29 . . . . 178.9(3) ?
    C28 C29 C30 N4 . . . . 1.1(6) ?
    C8 N1 C44 C45 . . . . -177.6(3) ?
    Co1 N1 C44 C45 . . . . 4.3(5) ?
    N1 C44 C45 C50 . . . . 3.8(6) ?
    N1 C44 C45 C46 . . . . 179.9(3) ?
    C50 C45 C46 C47 . . . . -0.4(6) ?
    C44 C45 C46 C47 . . . . -176.7(3) ?
    C45 C46 C47 C48 . . . . -0.7(6) ?
    C46 C47 C48 C49 . . . . 0.6(6) ?
    C47 C48 C49 C50 . . . . 0.6(7) ?
    Co1 O1 C50 C45 . . . . -9.3(5) ?
    Co1 O1 C50 C49 . . . . 172.0(3) ?
    C46 C45 C50 O1 . . . . -177.1(3) ?
    C44 C45 C50 O1 . . . . -1.1(6) ?
    C46 C45 C50 C49 . . . . 1.6(5) ?
    C44 C45 C50 C49 . . . . 177.5(3) ?
    C48 C49 C50 O1 . . . . 177.1(4) ?
    C48 C49 C50 C45 . . . . -1.7(6) ?
loop_
    _geom_hbond_atom_site_label_D
    _geom_hbond_atom_site_label_H
    _geom_hbond_atom_site_label_A
    _geom_hbond_site_symmetry_A
    _geom_hbond_distance_DH
    _geom_hbond_distance_HA
    _geom_hbond_distance_DA
    _geom_hbond_angle_DHA
    C9 H9 O3 . 0.93 2.55 3.470(4) 169
    C26 H26 O3 3_666 0.93 2.52 3.171(5) 128
    C44 H44 O3 . 0.93 2.36 3.217(5) 152
    C46 H46 O5 . 0.93 2.56 3.388(5) 148
    N5 H51A O4 4_475 0.86(2) 2.44(3) 3.269(5) 162(4)
    N5 H51A O5 4_475 0.86(2) 2.36(3) 3.078(5) 142(4)
    N5 H52A O4 2_656 0.87(2) 2.02(2) 2.868(5) 166(3)
data_global
_journal_data_validation_number     ?
_journal_date_recd_electronic     2013-06-25
_journal_date_accepted     2013-07-27
_journal_name_full     'Acta Crystallographica, Section E'
_journal_year     2013
_journal_volume     69
_journal_issue      9
_journal_page_first     m495
_journal_page_last     m496
_journal_paper_category     QM
_journal_paper_doi     10.1107/S1600536813020953
_journal_coeditor_code     RZ5078
_publ_contact_author_name     ' Sungho Yoon'
_publ_contact_author_address
;
 Department of Bio & Nano Chemistry
 College of Natural Sciences
 Kookmin University
 Seoul 136-702
 Republic of Korea
;
_publ_contact_author_email     'yoona@kookmin.ac.kr'
_publ_contact_author_fax     '82-2-910-4415'
_publ_contact_author_phone     '82-2-910-4763'
_publ_section_title
;\
Bis(4-aminopyridine){2,2'-[1,2-phenylenebis(nitrilomethanylylidene)]\
diphenolato}cobalt(III) nitrate
;
loop_
    _publ_author_name
    _publ_author_address
    'Dharmalingam, Sivanesan'
;
Department of Bio & Nano Chemistry
College of Natural Sciences
Kookmin University
861-1 Jeongneung-dong,
Seongbuk-gu
Seoul 136-702
Republic of Korea
;
    'Yoon, Sungho'
;
Department of Bio & Nano Chemistry
College of Natural Sciences
Kookmin University
861-1 Jeongneung-dong,
Seongbuk-gu
Seoul 136-702
Republic of Korea
;
