# Supplementary material for: Bis(4-amino­pyridine){2,2′-[1,2-phenyl­enebis(nitrilo­methanylyl­idene)]diphen­ol­ato}cobalt(III) nitrate
Source: Acta Crystallogr Sect E Struct Rep Online. 2013 Aug 17;69(Pt 9):m495–6. doi: 10.1107/S1600536813020953 (PMC3884393; doi:10.1107/S1600536813020953)
Supplement: Supplementary file 2 [file e-69-0m495-Isup2.hkl]

# 
# h,k,l, Fc-squared, Fo-squared, sigma(Fo-squared) and status flag 
# 
data_I
_shelx_title ' DS07-m in P1                New: P21/c' 
_shelx_refln_list_code          4 
_shelx_F_calc_maximum      285.15 
_exptl_crystal_F_000      1288.00 
_reflns_d_resolution_high  0.7493 
 
loop_ 
 _symmetry_equiv_pos_as_xyz 
 'x, y, z' 
 '-x, y+1/2, -z+1/2' 
 '-x, -y, -z' 
 'x, -y-1/2, z-1/2' 
 
_cell_length_a    13.0720 
_cell_length_b    15.1360 
_cell_length_c    17.1920 
_cell_angle_alpha  90.000 
_cell_angle_beta  125.140 
_cell_angle_gamma  90.000 
 
_shelx_F_squared_multiplier     1.000 
 
loop_ 
 _refln_index_h 
 _refln_index_k 
 _refln_index_l 
 _refln_F_squared_calc 
 _refln_F_squared_meas 
 _refln_F_squared_sigma 
 _refln_observed_status 
   1   0   0    24363.57    24545.49    604.45 o 
   2   0   0     9810.64     9927.86    195.41 o 
   3   0   0      120.07      180.43     50.92 o 
   4   0   0     7020.04     6892.96    233.01 o 
   5   0   0     1489.98     1184.19    118.38 o 
   6   0   0     3097.78     3030.97    201.14 o 
   7   0   0     1168.08     1196.46    141.28 o 
   8   0   0     3968.11     3906.93    259.70 o 
   9   0   0     1493.60     1425.12    187.18 o 
  10   0   0     1741.15     1782.70    235.80 o 
  11   0   0     2291.32     2480.88    269.42 o 
  12   0   0      119.45      319.00    170.19 o 
  13   0   0      563.57      763.57    281.20 o 
   1   1   0    21628.81    21914.69    232.91 o 
   2   1   0       16.60       25.75     19.63 o 
   3   1   0     1777.90     1772.50     77.70 o 
   4   1   0     2731.53     2723.27    107.42 o 
   5   1   0     1942.30     1872.22    103.16 o 
   6   1   0       11.65       26.69     38.22 o 
   7   1   0      514.16      471.28     76.26 o 
   8   1   0      345.45      426.61     80.96 o 
   9   1   0     1274.97     1310.65    130.91 o 
  10   1   0      348.47      334.85     98.05 o 
  11   1   0        7.76       13.64     72.07 o 
  12   1   0      106.45       72.19     92.50 o 
  13   1   0     1004.71     1506.01    358.53 o 
  14   1   0      366.52      314.22    382.51 o 
   0   2   0    34730.56    33268.14    496.65 o 
   1   2   0     9769.74    10066.61    340.84 o 
   2   2   0     5482.68     5390.98    119.29 o 
   3   2   0     2190.59     2217.21     95.52 o 
   4   2   0     2120.79     2084.88     96.55 o 
   5   2   0     2268.27     2247.25    117.52 o 
   6   2   0      244.01      208.30     54.48 o 
   7   2   0      244.83      217.73     57.78 o 
   8   2   0     2985.20     3028.77    163.10 o 
   9   2   0       14.73      -28.45     56.89 o 
  10   2   0       94.14       73.52     71.49 o 
  11   2   0      370.02      399.59    114.80 o 
  12   2   0      670.32      756.94    181.54 o 
  13   2   0       87.58      261.46    189.66 o 
  14   2   0       49.88       29.61    334.52 o 
   1   3   0     2375.32     2415.40     83.50 o 
   2   3   0    17199.21    17063.01    309.96 o 
   3   3   0       15.25       26.89     27.85 o 
   4   3   0        0.30        8.73     27.59 o 
   5   3   0     5558.21     5453.11    187.24 o 
   6   3   0     2430.58     2257.82    134.80 o 
   7   3   0      336.58      301.07     73.96 o 
   8   3   0        3.68       -8.37     44.10 o 
   9   3   0      173.19      149.28     79.24 o 
  10   3   0      383.59      387.96     99.92 o 
  11   3   0      845.82      804.02    175.12 o 
  12   3   0      414.24      488.22    179.29 o 
  13   3   0      287.76      290.65    268.74 o 
  14   3   0        6.75       65.66    337.86 o 
   0   4   0     1609.73     1627.14    106.79 o 
   1   4   0     1779.73     1627.92     80.41 o 
   2   4   0      929.72      875.82     70.14 o 
   3   4   0     4257.86     4133.31    154.27 o 
   4   4   0     2728.32     2910.99    137.72 o 
   5   4   0     3164.02     3204.47    159.61 o 
   6   4   0       13.51       46.21     43.94 o 
   7   4   0     2103.48     2108.44    143.65 o 
   8   4   0     4620.33     4566.14    223.19 o 
   9   4   0        8.21       23.77     54.27 o 
  10   4   0       53.69       41.97    101.04 o 
  11   4   0      633.45      817.42    198.83 o 
  12   4   0      916.41     1180.09    322.61 o 
  13   4   0       71.74       46.55    208.28 o 
   1   5   0     2414.71     2425.58    107.53 o 
   2   5   0      148.75      163.75     43.90 o 
   3   5   0    11502.38    11926.50    261.45 o 
   4   5   0      326.88      371.76     63.35 o 
   5   5   0     5784.23     5464.29    236.08 o 
   6   5   0     5605.98     5916.79    234.09 o 
   7   5   0     1199.39     1139.05    125.34 o 
   8   5   0      285.03      275.69     92.27 o 
   9   5   0      141.20      218.37    114.40 o 
  10   5   0      737.41      970.67    203.39 o 
  11   5   0      539.75      612.16    185.88 o 
  12   5   0      100.85      100.65    170.61 o 
  13   5   0      364.53      327.71    254.92 o 
   0   6   0      829.85      739.79     91.59 o 
   1   6   0     1130.14     1017.34     80.31 o 
   2   6   0      365.02      394.39     65.50 o 
   3   6   0    14609.38    15133.27    306.00 o 
   4   6   0     8632.77     8754.92    251.22 o 
   5   6   0      868.77      821.64     91.74 o 
   6   6   0        2.05       35.40     43.58 o 
   7   6   0     4059.43     4208.19    218.84 o 
   8   6   0     5871.35     5926.42    356.64 o 
   9   6   0        1.29      -26.98     85.46 o 
  10   6   0      621.79      682.69    183.70 o 
  11   6   0     1018.33     1370.59    325.78 o 
  12   6   0      384.35      267.94    224.28 o 
  13   6   0        6.85       33.81    189.15 o 
   1   7   0       28.15       22.19     36.71 o 
   2   7   0      934.23      882.98     91.12 o 
   3   7   0     5268.19     5411.56    196.27 o 
   4   7   0      131.54      162.14     52.28 o 
   5   7   0     1571.61     1561.08    113.15 o 
   6   7   0     2797.50     2724.58    160.53 o 
   7   7   0      639.47      673.00    156.68 o 
   8   7   0       15.68      -13.86     79.54 o 
   9   7   0     1519.02     1622.63    230.95 o 
  10   7   0      524.79      873.01    205.75 o 
  11   7   0      165.52      306.78    207.71 o 
  12   7   0       62.63      136.40    203.05 o 
  13   7   0       19.41       82.83    241.23 o 
   0   8   0      691.42      514.73    104.11 o 
   1   8   0      111.01      129.22     43.25 o 
   2   8   0     2019.01     1994.44    138.59 o 
   3   8   0     2658.23     2834.63    154.98 o 
   4   8   0     2189.30     2041.48    131.80 o 
   5   8   0      970.56      979.46     97.22 o 
   6   8   0      281.88      269.30    104.18 o 
   7   8   0     2269.52     2206.49    232.30 o 
   8   8   0     1563.62     1581.69    224.65 o 
   9   8   0      253.85      246.06    131.87 o 
  10   8   0        3.10      -78.53    125.43 o 
  11   8   0      868.29     1405.96    354.92 o 
  12   8   0      142.79       82.80    208.91 o 
  13   8   0       26.62       88.51    250.03 o 
   1   9   0      825.74      684.97     84.77 o 
   2   9   0     3615.56     3309.85    211.85 o 
   3   9   0     5080.16     4932.23    219.90 o 
   4   9   0     1524.76     1529.17    119.53 o 
   5   9   0     2187.09     2016.36    243.87 o 
   6   9   0     2400.25     2479.24    306.79 o 
   7   9   0     1377.62     1535.37    212.08 o 
   8   9   0        1.40        4.83     88.64 o 
   9   9   0      425.95      601.75    172.05 o 
  10   9   0       95.60       33.89    152.21 o 
  11   9   0       45.82       30.29    156.74 o 
  12   9   0       22.46      -57.05    169.55 o 
   0  10   0     1110.06     1189.49    142.68 o 
   1  10   0      651.62      542.46     82.23 o 
   2  10   0      262.69      257.92     63.13 o 
   3  10   0     1858.20     2149.56    236.94 o 
   4  10   0     3101.89     2855.64    282.80 o 
   5  10   0       20.12      -41.16    120.58 o 
   6  10   0      630.08      791.70    171.52 o 
   7  10   0     3155.50     3183.50    320.80 o 
   8  10   0     1918.74     2210.45    273.52 o 
   9  10   0       80.56      120.57    125.08 o 
  10  10   0       11.53        4.98    169.28 o 
  11  10   0      194.67      388.75    242.48 o 
  12  10   0       68.57       24.25    220.73 o 
   1  11   0     1712.07     1634.08    155.44 o 
   2  11   0      720.74      708.18     99.30 o 
   3  11   0      685.98      661.92    173.36 o 
   4  11   0       28.89       72.97     96.71 o 
   5  11   0     1929.70     2329.24    284.80 o 
   6  11   0      755.94     1083.51    193.85 o 
   7  11   0        5.83       80.10     95.12 o 
   8  11   0      183.62      131.81    119.49 o 
   9  11   0      107.24      -38.90    135.98 o 
  10  11   0       49.62       82.10    171.82 o 
  11  11   0      211.25      163.10    209.68 o 
   0  12   0     7989.97     7929.17    437.32 o 
   1  12   0     2380.97     2582.72    200.76 o 
   2  12   0      462.73      695.18    170.20 o 
   3  12   0      672.50      793.50    196.31 o 
   4  12   0      369.44      626.17    192.23 o 
   5  12   0      426.70      488.13    178.11 o 
   6  12   0       87.34       63.90     96.58 o 
   7  12   0      425.84      514.14    163.57 o 
   8  12   0     1504.35     1919.58    271.67 o 
   9  12   0        0.88      -44.89    139.29 o 
  10  12   0       84.08       80.72    190.18 o 
  11  12   0        5.01      -24.64    212.81 o 
   1  13   0     1258.30     1602.87    199.60 o 
   2  13   0      312.00      496.39    167.21 o 
   3  13   0       81.26      212.06    137.58 o 
   4  13   0       89.99      179.63    140.71 o 
   5  13   0      570.99      795.01    230.27 o 
   6  13   0        5.59       37.92    100.32 o 
   7  13   0       12.93      -25.43    100.14 o 
   8  13   0       22.74       18.14    150.05 o 
   9  13   0      674.51      105.10    257.64 o 
  10  13   0        2.26       49.25    216.19 o 
   0  14   0    11456.12    12526.47    970.37 o 
   1  14   0     1178.61     1162.52    208.23 o 
   2  14   0       48.89       90.29    111.79 o 
   3  14   0      162.62      288.54    160.90 o 
   4  14   0     1220.03     1517.98    282.77 o 
   5  14   0      399.18      380.29    184.24 o 
   6  14   0      112.95       83.06    117.75 o 
   7  14   0        2.34      -22.38     99.76 o 
   8  14   0      742.49      653.63    268.38 o 
   9  14   0       88.15       90.51    197.89 o 
  10  14   0      232.91      102.95    231.28 o 
   1  15   0     2382.70     2777.78    363.74 o 
   2  15   0       76.78      131.41    114.69 o 
   3  15   0       63.97      124.54    135.86 o 
   4  15   0        1.07       15.58    133.95 o 
   5  15   0      146.02      143.11    159.22 o 
   6  15   0      102.81      365.51    149.30 o 
   7  15   0      254.52      352.98    214.83 o 
   8  15   0        0.37        5.49    143.26 o 
   9  15   0      383.39      179.94    228.66 o 
   0  16   0     3422.58     3130.54    567.56 o 
   1  16   0      113.24       55.64    150.12 o 
   2  16   0        2.76       38.86    134.62 o 
   3  16   0      166.87      267.19    179.05 o 
   4  16   0      260.39      430.06    207.25 o 
   5  16   0      213.29      392.30    199.64 o 
   6  16   0       71.32      125.96    131.52 o 
   7  16   0       78.24      216.63    204.96 o 
   8  16   0      240.55      251.50    238.53 o 
   1  17   0      209.48      143.00    172.70 o 
   2  17   0      417.11      446.97    236.57 o 
   3  17   0      433.47      448.38    229.46 o 
   4  17   0       90.50       74.17    171.56 o 
   5  17   0       15.96      -25.73    147.26 o 
   6  17   0       83.55       79.79    192.28 o 
   7  17   0      103.05       90.22    221.04 o 
   0  18   0        3.36       10.51    239.49 o 
   1  18   0       17.82      129.06    184.42 o 
   2  18   0       51.48      -39.85    164.47 o 
   3  18   0      223.69       72.09    152.20 o 
   4  18   0      297.75      461.55    358.16 o 
   5  18   0      177.34      368.05    248.07 o 
   6  18   0       21.15        8.56    194.64 o 
   1  19   0       20.97       57.39    159.37 o 
   2  19   0       96.86       -9.23    191.20 o 
   3  19   0      110.73      136.95    192.42 o 
   4  19   0       13.99     -144.67    144.67 o 
   0  20   0      205.08      383.71    420.24 o 
   1  20   0      128.56      136.09    250.81 o 
 -14   1   1       69.52      281.51    393.50 o 
 -13   1   1        3.26      -15.74    103.74 o 
 -12   1   1      157.38      205.15     99.96 o 
 -11   1   1      574.51      625.04    121.40 o 
 -10   1   1      555.38      583.48    106.46 o 
  -9   1   1      432.06      530.33     95.75 o 
  -8   1   1      121.32      116.45     53.20 o 
  -7   1   1      210.73      140.38     49.26 o 
  -6   1   1      210.61      205.36     49.92 o 
  -5   1   1      294.79      245.25     48.70 o 
  -4   1   1     2072.15     1983.60     88.75 o 
  -3   1   1     4482.56     4495.89    110.20 o 
  -2   1   1        0.42       -6.40     16.43 o 
  -1   1   1     7817.78     7715.71    138.61 o 
   0   1   1      684.13      672.96     31.07 o 
   1   1   1      145.09      178.10     22.70 o 
   2   1   1     3591.55     3613.11     89.30 o 
   3   1   1     1357.51     1377.54     73.43 o 
   4   1   1     1263.79     1263.21     80.89 o 
   5   1   1     2561.36     2873.42    130.29 o 
   6   1   1      260.13      297.12     61.90 o 
   7   1   1       15.88       43.48     44.72 o 
   8   1   1      131.66      176.23     72.64 o 
   9   1   1     1048.29      958.53    128.01 o 
  10   1   1      244.16      206.08     85.48 o 
  11   1   1       37.32       14.71     76.87 o 
  12   1   1       27.03       59.54    121.95 o 
  13   1   1       14.47      -76.23    226.24 o 
 -14   2   1       21.10      -35.60    210.58 o 
 -13   2   1       46.39       21.31    191.49 o 
 -12   2   1        6.61       12.32     82.62 o 
 -11   2   1       72.34       59.51     73.50 o 
 -10   2   1      512.44      425.69     95.82 o 
  -9   2   1      218.47      306.87     77.83 o 
  -8   2   1       27.30       39.81     42.52 o 
  -7   2   1      854.00      856.09     91.23 o 
  -6   2   1       82.51       94.53     41.29 o 
  -5   2   1      319.40      413.19     59.71 o 
  -4   2   1     3023.14     3139.57    121.45 o 
  -3   2   1     1099.34     1203.96     77.21 o 
  -2   2   1     1955.09     1784.49     75.62 o 
  -1   2   1      503.04      309.96     46.36 o 
   0   2   1       82.14       76.94     21.31 o 
   1   2   1    11708.18    11407.94    202.27 o 
   2   2   1     8451.80     8561.18    162.15 o 
   3   2   1      494.89      457.70     57.03 o 
   4   2   1     3298.99     3301.48    123.15 o 
   5   2   1      933.11      956.87     80.77 o 
   6   2   1     3385.21     3561.45    154.26 o 
   7   2   1        0.01       16.96     42.26 o 
   8   2   1        2.42       -5.36     45.46 o 
   9   2   1      448.25      482.43     95.60 o 
  10   2   1      175.15      108.08     80.99 o 
  11   2   1      171.15      160.86    112.69 o 
  12   2   1        0.07       35.52    115.56 o 
  13   2   1       75.64      -34.91    193.46 o 
 -14   3   1        0.02      118.75    241.48 o 
 -13   3   1        6.30       -1.62    174.18 o 
 -12   3   1       72.36      101.42    175.48 o 
 -11   3   1       29.88       61.27     86.95 o 
 -10   3   1      634.79      595.51    117.73 o 
  -9   3   1      354.57      403.46     92.82 o 
  -8   3   1      184.11      178.97     63.77 o 
  -7   3   1       88.76       81.26     49.92 o 
  -6   3   1     1443.11     1489.41    108.78 o 
  -5   3   1       12.94       15.27     39.68 o 
  -4   3   1     2647.55     2738.11    128.61 o 
  -3   3   1      273.03      266.40     48.46 o 
  -2   3   1    15081.46    15401.53    254.08 o 
  -1   3   1     9126.09     9088.80    224.51 o 
   0   3   1     6065.72     6052.43    143.71 o 
   1   3   1     3054.55     2923.51    135.40 o 
   2   3   1      830.91      763.11     52.03 o 
   3   3   1      218.39      145.21     38.63 o 
   4   3   1      105.81       88.47     38.59 o 
   5   3   1     3802.54     3707.64    162.69 o 
   6   3   1     1502.30     1443.28    116.15 o 
   7   3   1      182.97      215.80     66.36 o 
   8   3   1     2814.59     2475.06    171.84 o 
   9   3   1     4655.44     4477.71    243.50 o 
  10   3   1       27.54       80.80     79.08 o 
  11   3   1        2.71       71.96    102.57 o 
  12   3   1       47.59      153.56    126.73 o 
  13   3   1        3.21      -66.62    280.56 o 
 -14   4   1       21.11      -11.73    222.72 o 
 -13   4   1       57.01      113.00    218.27 o 
 -12   4   1        0.96       65.65    177.26 o 
 -11   4   1       10.38       33.85     98.04 o 
 -10   4   1      685.45      565.21    128.87 o 
  -9   4   1       69.80      103.05     70.48 o 
  -8   4   1      130.78       94.86     64.79 o 
  -7   4   1        1.81       -5.12     43.16 o 
  -6   4   1     1640.30     1541.67    124.11 o 
  -5   4   1     1722.10     1884.06    127.39 o 
  -4   4   1      854.37      912.68     80.19 o 
  -3   4   1        5.93       21.58     27.42 o 
  -2   4   1     2595.62     2578.79    117.12 o 
  -1   4   1       15.70       52.90     37.46 o 
   0   4   1      626.20      631.08     63.39 o 
   1   4   1     3209.15     2892.99    191.97 o 
   2   4   1      446.57      469.63     83.26 o 
   3   4   1      891.79     1027.08     81.79 o 
   4   4   1      405.37      394.65     66.71 o 
   5   4   1      217.31      242.90     57.97 o 
   6   4   1      718.50      674.88     91.82 o 
   7   4   1      238.69      209.39     67.23 o 
   8   4   1      107.27       87.33     61.85 o 
   9   4   1     1196.20     1058.87    149.03 o 
  10   4   1      278.22      107.86    121.43 o 
  11   4   1        0.27       -5.32     99.39 o 
  12   4   1       96.33      189.91    202.72 o 
  13   4   1        6.23     -181.71    264.80 o 
 -14   5   1        4.61      -46.75    237.11 o 
 -13   5   1       11.78      -46.88    189.81 o 
 -12   5   1        0.43      -56.34    150.43 o 
 -11   5   1      126.68      120.11    162.87 o 
 -10   5   1       23.83       75.68     93.29 o 
  -9   5   1      543.54      517.30    120.87 o 
  -8   5   1      831.84      846.09    126.90 o 
  -7   5   1      953.11      962.01    119.37 o 
  -6   5   1       14.56        0.56     40.99 o 
  -5   5   1      963.97      848.32     90.06 o 
  -4   5   1     5058.79     5473.18    185.95 o 
  -3   5   1      549.28      570.29     71.30 o 
  -2   5   1     4599.74     4492.96    167.76 o 
  -1   5   1     1476.79     1360.20    114.54 o 
   0   5   1      714.96      794.81     76.74 o 
   1   5   1      423.08      370.60     40.01 o 
   2   5   1     2186.84     1846.13    139.80 o 
   3   5   1      152.75      168.02     40.71 o 
   4   5   1      108.48      128.64     45.69 o 
   5   5   1        0.66       -6.42     34.78 o 
   6   5   1      298.44      251.36     71.53 o 
   7   5   1     1192.23     1084.36    126.18 o 
   8   5   1      624.41      648.31    162.48 o 
   9   5   1       72.16      145.32    110.35 o 
  10   5   1      245.85      207.36    137.67 o 
  11   5   1       85.89      139.34    135.16 o 
  12   5   1       62.85      131.59    200.97 o 
  13   5   1        6.63     -178.12    283.90 o 
 -14   6   1        3.83       98.98    239.63 o 
 -13   6   1       54.23       81.69    206.63 o 
 -12   6   1        0.08       66.18    182.99 o 
 -11   6   1       53.73       75.78    146.47 o 
 -10   6   1        0.57       35.51     95.83 o 
  -9   6   1        6.89       74.15     90.68 o 
  -8   6   1       59.63       60.74     61.00 o 
  -7   6   1       46.25       26.96     47.66 o 
  -6   6   1      417.33      405.95     83.11 o 
  -5   6   1      654.03      733.11     88.45 o 
  -4   6   1     1610.97     1752.98    115.16 o 
  -3   6   1      753.96      712.58     81.47 o 
  -2   6   1      163.80      204.33     54.58 o 
  -1   6   1      576.39      599.72     92.52 o 
   0   6   1     2268.83     2375.54    173.51 o 
   1   6   1      729.17      797.57     57.26 o 
   2   6   1     4051.72     4287.90    218.45 o 
   3   6   1     1353.54     1608.05    183.18 o 
   4   6   1       40.61       18.86     43.05 o 
   5   6   1        6.14       23.86     36.99 o 
   6   6   1      672.77      751.60    103.27 o 
   7   6   1      742.10      598.00    154.19 o 
   8   6   1        0.22      -53.00     73.15 o 
   9   6   1       16.98       61.60    100.81 o 
  10   6   1      180.42      254.04    149.61 o 
  11   6   1        0.20       49.93    139.08 o 
  12   6   1      159.03      213.73    225.33 o 
  13   6   1       88.43      133.47    342.40 o 
 -13   7   1       20.65       87.22    242.70 o 
 -12   7   1        0.53     -109.03    155.64 o 
 -11   7   1       12.95      -23.47    133.44 o 
 -10   7   1        1.07        0.80    128.79 o 
  -9   7   1       66.08       61.80     99.30 o 
  -8   7   1        1.33      -43.48     74.64 o 
  -7   7   1       24.88       59.33     52.90 o 
  -6   7   1     1008.00     1069.96    109.84 o 
  -5   7   1       46.56       36.28     41.43 o 
  -4   7   1      252.45      247.69     62.62 o 
  -3   7   1       73.18       88.01     47.02 o 
  -2   7   1       23.64       -1.77     33.52 o 
  -1   7   1        9.09       45.55     45.70 o 
   0   7   1      233.17      218.02     72.59 o 
   1   7   1     1453.38     1381.85     95.65 o 
   2   7   1        4.69       -3.99     22.96 o 
   3   7   1      480.63      468.54    123.74 o 
   4   7   1     1190.74     1223.81    334.28 o 
   5   7   1      155.23      141.68     50.13 o 
   6   7   1       14.82       28.30     70.37 o 
   7   7   1      152.97      161.67     97.15 o 
   8   7   1        1.94       50.52     91.19 o 
   9   7   1        8.37       -6.99    100.44 o 
  10   7   1       55.75       16.68    119.23 o 
  11   7   1       72.95       58.29    176.39 o 
  12   7   1       23.55       13.47    200.58 o 
 -13   8   1       32.54       -9.39    229.58 o 
 -12   8   1       12.40       53.13    177.61 o 
 -11   8   1      109.43      134.08    181.16 o 
 -10   8   1      437.03      646.30    239.90 o 
  -9   8   1      109.93      134.54    111.51 o 
  -8   8   1      957.78      930.58    185.63 o 
  -7   8   1      550.49      568.85    144.76 o 
  -6   8   1       76.50       66.63     46.96 o 
  -5   8   1       19.09       11.73     41.25 o 
  -4   8   1     2048.21     2317.52    154.96 o 
  -3   8   1     1641.81     1645.11    131.69 o 
  -2   8   1      303.20      376.12     79.84 o 
  -1   8   1        8.90       24.88     41.78 o 
   0   8   1      842.64      852.29     86.35 o 
   1   8   1      550.33      611.79     77.49 o 
   2   8   1       44.69       55.55     36.77 o 
   3   8   1      146.94      169.70     93.73 o 
   4   8   1       89.00       80.05     80.62 o 
   5   8   1      186.59      287.25    104.07 o 
   6   8   1      333.19      383.15    122.59 o 
   7   8   1        9.53      -17.96     77.40 o 
   8   8   1      421.78      428.95    152.94 o 
   9   8   1       22.44       30.33     98.96 o 
  10   8   1      291.76      415.74    175.32 o 
  11   8   1       29.16      -65.43    165.83 o 
  12   8   1        4.05      -80.25    192.79 o 
 -13   9   1       18.81       70.36    232.46 o 
 -12   9   1      204.35      332.80    245.00 o 
 -11   9   1      136.34       87.51    182.99 o 
 -10   9   1        1.99      -19.33    128.35 o 
  -9   9   1       58.41      102.52    117.27 o 
  -8   9   1      172.00      157.26    109.18 o 
  -7   9   1     1093.88      911.18    177.88 o 
  -6   9   1      294.37      309.97    110.00 o 
  -5   9   1      585.22      610.69     95.39 o 
  -4   9   1      417.44      450.83     92.18 o 
  -3   9   1      748.07      855.55    106.03 o 
  -2   9   1      384.41      307.01     80.23 o 
  -1   9   1      202.09      165.75     77.92 o 
   0   9   1       17.99       33.53     37.98 o 
   1   9   1      489.83      515.29     83.60 o 
   2   9   1        0.97       -2.38     35.56 o 
   3   9   1      583.20      732.34    165.18 o 
   4   9   1      255.53      278.27    117.51 o 
   5   9   1      163.18      209.36    118.61 o 
   6   9   1        2.52       36.22     69.61 o 
   7   9   1        3.35      -32.26     76.61 o 
   8   9   1        1.86      -38.76     90.85 o 
   9   9   1      206.31      242.68    136.78 o 
  10   9   1       27.45       92.52    171.21 o 
  11   9   1       45.11       84.64    186.57 o 
  12   9   1      287.43      499.25    290.47 o 
 -12  10   1        8.50      151.06    210.49 o 
 -11  10   1       31.15       82.43    165.24 o 
 -10  10   1       74.22      152.86    168.33 o 
  -9  10   1       23.99      -39.63    108.16 o 
  -8  10   1       12.74       53.46     97.55 o 
  -7  10   1      417.18      433.70    135.23 o 
  -6  10   1       12.70       -0.35     68.16 o 
  -5  10   1      739.54      905.82    202.14 o 
  -4  10   1      941.67      977.38    117.73 o 
  -3  10   1       26.31       35.26     48.25 o 
  -2  10   1       19.96       45.13     64.72 o 
  -1  10   1      136.15      149.14     51.93 o 
   0  10   1        2.89       -1.77     34.93 o 
   1  10   1        2.99        1.33     37.61 o 
   2  10   1      817.89      801.29    176.41 o 
   3  10   1      165.70      157.84    101.91 o 
   4  10   1      203.44      128.66    101.25 o 
   5  10   1      137.27       88.61    111.25 o 
   6  10   1       79.49       99.28     94.93 o 
   7  10   1      193.67      168.15    110.52 o 
   8  10   1        2.75       44.10     97.27 o 
   9  10   1       26.71       61.78    123.09 o 
  10  10   1       38.25      -58.57    163.64 o 
  11  10   1        5.01       10.03    192.38 o 
 -12  11   1        3.99     -122.21    193.61 o 
 -11  11   1      232.29       80.85    175.62 o 
 -10  11   1       37.44      -27.37    161.14 o 
  -9  11   1       77.49      270.61    193.02 o 
  -8  11   1      616.38      636.27    175.54 o 
  -7  11   1        6.47       97.95     95.50 o 
  -6  11   1      157.18      276.61    114.27 o 
  -5  11   1      135.11      101.31     95.53 o 
  -4  11   1       65.46       60.97     80.77 o 
  -3  11   1       30.75       25.90     70.24 o 
  -2  11   1     2266.25     2233.64    152.08 o 
  -1  11   1      330.80      357.34     74.65 o 
   0  11   1      324.97      336.43     79.83 o 
   1  11   1      216.20      221.86     67.85 o 
   2  11   1      199.01      208.68    109.81 o 
   3  11   1      264.51      284.68    125.69 o 
   4  11   1       15.34       79.07     94.77 o 
   5  11   1      302.12      276.57    138.31 o 
   6  11   1       17.13       21.89     86.96 o 
   7  11   1       73.88      146.72    110.91 o 
   8  11   1     2100.11     2602.52    412.84 o 
   9  11   1     1636.35     1406.37    491.87 o 
  10  11   1      151.59      153.61    313.87 o 
  11  11   1      189.12      177.31    247.89 o 
 -11  12   1        4.98      -67.34    183.76 o 
 -10  12   1       59.94     -123.30    123.30 o 
  -9  12   1        3.40       63.01    165.37 o 
  -8  12   1       83.41      108.27    155.63 o 
  -7  12   1        2.25       28.88     89.60 o 
  -6  12   1        2.25      -46.09     76.97 o 
  -5  12   1      141.62      139.28    126.70 o 
  -4  12   1       59.25      111.74    100.65 o 
  -3  12   1      301.80      279.36    120.84 o 
  -2  12   1       24.90       23.20     50.87 o 
  -1  12   1        3.67       -3.94     43.56 o 
   0  12   1      641.51      735.82    118.24 o 
   1  12   1      539.48      467.95    148.51 o 
   2  12   1      183.38      156.95    108.07 o 
   3  12   1      166.93      164.98    121.63 o 
   4  12   1       57.85       89.23    113.01 o 
   5  12   1      228.35      258.23    147.09 o 
   6  12   1      720.52      715.35    184.30 o 
   7  12   1        3.63      -28.43     90.54 o 
   8  12   1      374.98      337.56    158.08 o 
   9  12   1       38.23     -101.86    146.96 o 
  10  12   1      151.29       73.89    216.45 o 
  11  12   1        5.02       16.49    218.86 o 
 -11  13   1        0.11       15.95    213.33 o 
 -10  13   1       27.38      -17.28    163.78 o 
  -9  13   1       13.73      101.75    183.26 o 
  -8  13   1      333.95      441.93    219.33 o 
  -7  13   1      794.13      970.82    209.98 o 
  -6  13   1      315.45      292.68    138.83 o 
  -5  13   1      335.72      506.25    194.07 o 
  -4  13   1       69.81      171.35    138.52 o 
  -3  13   1      162.07      182.25    123.76 o 
  -2  13   1     1523.97     1588.58    209.31 o 
  -1  13   1       35.11       24.51     58.21 o 
   0  13   1      665.55      671.47    152.82 o 
   1  13   1      284.84      245.11    133.33 o 
   2  13   1        2.21      -41.27     85.07 o 
   3  13   1      374.41      325.49    154.65 o 
   4  13   1       13.80       13.89    109.89 o 
   5  13   1       92.00       41.49    127.01 o 
   6  13   1       10.77       70.76    106.65 o 
   7  13   1       85.39      129.16    118.09 o 
   8  13   1        5.72       -8.06    155.75 o 
   9  13   1      549.36      112.17    407.58 o 
  10  13   1      267.09      199.77    233.92 o 
 -10  14   1      181.26       -1.91    188.98 o 
  -9  14   1        7.34       24.62    140.06 o 
  -8  14   1      135.45        3.16    159.17 o 
  -7  14   1       16.78       37.43    145.92 o 
  -6  14   1      611.73      562.85    180.28 o 
  -5  14   1      325.92      337.76    178.80 o 
  -4  14   1      225.60      281.18    172.93 o 
  -3  14   1       71.76      127.77    134.70 o 
  -2  14   1      256.85      381.75    139.83 o 
  -1  14   1        0.05       -2.08    111.51 o 
   0  14   1     1545.64     1674.99    210.70 o 
   1  14   1     1277.44     1186.77    234.70 o 
   2  14   1        5.42       20.44    105.85 o 
   3  14   1        0.35      -46.54     94.51 o 
   4  14   1       48.59      118.20    139.96 o 
   5  14   1      707.99      939.53    253.22 o 
   6  14   1      153.90      135.27    128.84 o 
   7  14   1      123.05      183.56    144.50 o 
   8  14   1        0.62       23.41    152.28 o 
   9  14   1      384.84      214.39    215.01 o 
  -9  15   1       22.87       -3.43    170.08 o 
  -8  15   1       29.31      -20.33    164.22 o 
  -7  15   1        4.13      -60.42    139.67 o 
  -6  15   1       67.36       78.65    123.30 o 
  -5  15   1       46.73       76.83    144.94 o 
  -4  15   1       30.19       71.83    141.97 o 
  -3  15   1       51.91       97.78    128.85 o 
  -2  15   1      332.30      452.40    199.22 o 
  -1  15   1      202.84      319.82    180.60 o 
   0  15   1       75.98       74.99    135.33 o 
   1  15   1        0.21      -26.90     82.98 o 
   2  15   1       22.77       16.49    117.16 o 
   3  15   1       53.83       39.82    132.38 o 
   4  15   1       83.16       65.70    154.25 o 
   5  15   1       59.83       22.62    136.47 o 
   6  15   1      216.96      196.28    136.02 o 
   7  15   1       48.50      105.82    137.24 o 
   8  15   1      158.08      115.95    209.89 o 
   9  15   1       69.94      190.67    237.82 o 
  -9  16   1        0.81      -55.42    188.29 o 
  -8  16   1       18.31     -134.48    209.40 o 
  -7  16   1       16.02       42.77    165.30 o 
  -6  16   1        0.56      -55.76    146.40 o 
  -5  16   1        0.39        7.95    154.09 o 
  -4  16   1      111.24      -20.71    135.34 o 
  -3  16   1      268.82      368.50    203.87 o 
  -2  16   1      147.93       89.17    159.06 o 
  -1  16   1      181.23      192.27    170.87 o 
   0  16   1      194.23      137.89    177.91 o 
   1  16   1       32.82       19.30    142.22 o 
   2  16   1        6.10      -40.54    123.15 o 
   3  16   1      234.23      188.99    170.47 o 
   4  16   1      201.20      135.40    167.65 o 
   5  16   1        0.48      -11.90    131.11 o 
   6  16   1       85.29       62.38    135.91 o 
   7  16   1       16.87     -135.55    154.53 o 
   8  16   1        3.45       24.26    206.97 o 
  -8  17   1      119.83      161.59    246.49 o 
  -7  17   1       44.97      146.07    174.11 o 
  -6  17   1       24.66       -5.03    167.06 o 
  -5  17   1       79.67      177.90    192.78 o 
  -4  17   1       56.16       68.81    171.98 o 
  -3  17   1        3.43        7.21    164.04 o 
  -2  17   1       29.71       27.06    161.45 o 
  -1  17   1       45.89       61.63    161.32 o 
   0  17   1       54.27      104.51    177.41 o 
   1  17   1      214.75      291.90    202.40 o 
   2  17   1      246.41      346.78    215.33 o 
   3  17   1      144.92      460.92    219.19 o 
   4  17   1       11.99       22.20    204.27 o 
   5  17   1       97.94       70.35    165.49 o 
   6  17   1       21.74       43.70    146.98 o 
   7  17   1       54.09      -80.70    237.82 o 
  -6  18   1       72.01      127.32    203.15 o 
  -4  18   1       13.68       17.37    167.35 o 
  -3  18   1       31.63       70.21    154.34 o 
  -2  18   1      137.14       78.24    170.68 o 
  -1  18   1       16.46     -151.39    151.39 o 
   0  18   1      145.92       89.33    188.34 o 
   1  18   1       68.52      133.64    204.29 o 
   2  18   1       23.64       91.04    182.24 o 
   3  18   1       45.66       62.08    274.11 o 
   4  18   1      116.23      201.76    293.93 o 
   5  18   1       23.06      -47.19    149.38 o 
   6  18   1        0.31      184.09    336.91 o 
  -5  19   1       60.71      -66.38    290.59 o 
  -4  19   1      115.65       75.44    204.76 o 
  -3  19   1       67.68      152.57    212.20 o 
  -2  19   1        0.38      -26.41    177.38 o 
  -1  19   1       11.42       58.57    172.64 o 
   0  19   1       10.11       46.34    135.10 o 
   1  19   1       30.64       77.91    179.01 o 
   2  19   1       88.25      -30.57    154.53 o 
   3  19   1      125.29      182.15    206.33 o 
   4  19   1       41.52     -143.98    255.73 o 
  -2  20   1      132.83      249.56    258.28 o 
  -1  20   1        1.78       68.44    267.92 o 
   0  20   1        3.75      -88.47    229.05 o 
   1  20   1       78.50      131.75    275.32 o 
 -14   0   2      401.16      496.63    276.79 o 
 -13   0   2        2.96      -83.84    158.74 o 
 -12   0   2      217.50      162.93    129.27 o 
 -11   0   2      965.30     1016.43    203.58 o 
 -10   0   2     5219.30     5260.19    334.60 o 
  -9   0   2     3088.62     3088.28    238.47 o 
  -8   0   2      337.85      318.54     98.05 o 
  -7   0   2     4290.13     4228.68    233.96 o 
  -6   0   2     2235.07     2036.79    168.18 o 
  -5   0   2     1034.41      963.88    100.25 o 
  -4   0   2       17.38        6.32     31.25 o 
  -3   0   2      800.25      637.16     65.65 o 
  -2   0   2    46623.82    47633.83   2267.14 o 
  -1   0   2     5802.16     6094.24    308.14 o 
   0   0   2     5095.87     5265.87    157.79 o 
   1   0   2    81311.69    84196.41    673.79 o 
   2   0   2     6429.55     6611.23    164.70 o 
   3   0   2    28044.08    28850.88    451.97 o 
   4   0   2     1158.11      932.31    112.35 o 
   5   0   2     4427.16     4404.53    230.94 o 
   6   0   2      703.72      765.45    123.97 o 
   7   0   2       67.05      100.67     72.81 o 
   8   0   2     1189.38     1256.24    177.01 o 
   9   0   2     1750.63     1709.61    232.60 o 
  10   0   2      805.92      794.13    192.07 o 
  11   0   2      148.29       35.48    152.20 o 
  12   0   2      154.29      265.75    265.51 o 
  13   0   2      802.40     1120.80    421.67 o 
 -15   1   2       12.76     -108.64    270.53 o 
 -14   1   2      218.61      189.30    233.42 o 
 -13   1   2      646.20      863.29    201.02 o 
 -12   1   2      106.24      160.18     90.32 o 
 -11   1   2       92.45      125.47     74.25 o 
 -10   1   2        9.67       36.17     65.17 o 
  -9   1   2     2145.63     2237.54    146.33 o 
  -8   1   2     2665.74     2656.91    145.18 o 
  -7   1   2     1960.66     1886.68    114.68 o 
  -6   1   2       18.09        6.69     37.53 o 
  -5   1   2      153.08      129.15     37.55 o 
  -4   1   2      387.05      326.51     43.80 o 
  -3   1   2     6579.83     6557.40    142.69 o 
  -2   1   2     6552.58     6453.52    171.04 o 
  -1   1   2    25177.13    26511.66    441.57 o 
   0   1   2    15400.00    16365.06    262.75 o 
   1   1   2     7720.31     7828.47    127.48 o 
   2   1   2      568.51      610.62     42.93 o 
   3   1   2     1888.69     1872.51     82.63 o 
   4   1   2      266.82      219.48     48.27 o 
   5   1   2       47.22       93.90     43.76 o 
   6   1   2      148.38      135.55     49.39 o 
   7   1   2     2502.35     2638.74    151.10 o 
   8   1   2      865.50      953.45    121.73 o 
   9   1   2       51.49      118.50     81.22 o 
  10   1   2      441.59      480.87    137.17 o 
  11   1   2     1638.03     1795.56    229.22 o 
  12   1   2      239.45      377.17    184.91 o 
  13   1   2       58.40      101.13    138.64 o 
 -15   2   2      123.07      210.59    259.65 o 
 -14   2   2      573.41      759.05    319.45 o 
 -13   2   2       79.10       76.11    142.69 o 
 -12   2   2       63.13       69.83    116.02 o 
 -11   2   2       97.54      167.19     78.96 o 
 -10   2   2      824.02      857.98    119.78 o 
  -9   2   2      184.97      173.37     63.91 o 
  -8   2   2      191.66      208.89     61.67 o 
  -7   2   2     2657.77     2499.71    130.11 o 
  -6   2   2     2136.76     2045.56    112.54 o 
  -5   2   2      546.48      595.82     70.91 o 
  -4   2   2     2299.82     2184.29    107.43 o 
  -3   2   2      320.70      367.07     49.47 o 
  -2   2   2    38565.57    39072.39    389.35 o 
  -1   2   2     4409.08     4334.23    127.25 o 
   0   2   2     1369.88     1273.28     60.89 o 
   1   2   2     5892.89     6175.01    138.73 o 
   2   2   2     5703.99     5565.60    146.17 o 
   3   2   2       47.03       26.94     26.99 o 
   4   2   2      956.59      967.32     84.41 o 
   5   2   2      219.90      295.75     58.07 o 
   6   2   2     3298.62     3301.60    155.81 o 
   7   2   2      485.40      486.46     84.70 o 
   8   2   2      476.55      593.59    104.10 o 
   9   2   2     2783.45     2972.04    194.24 o 
  10   2   2      666.69      775.27    164.86 o 
  11   2   2       31.87       74.16    121.16 o 
  12   2   2      336.30      334.76    180.16 o 
  13   2   2      616.33      614.19    286.71 o 
 -14   3   2       10.63      -64.29    207.43 o 
 -13   3   2      203.63      368.55    225.09 o 
 -12   3   2     1947.04     2087.79    270.10 o 
 -11   3   2     1635.83     1669.13    250.28 o 
 -10   3   2     1164.66     1064.82    151.41 o 
  -9   3   2     5002.38     5146.43    264.17 o 
  -8   3   2     1011.54      960.60    123.49 o 
  -7   3   2       97.24       86.14     51.39 o 
  -6   3   2     1746.40     1745.72    125.92 o 
  -5   3   2    10974.03    11000.84    266.30 o 
  -4   3   2    13384.09    12984.24    375.65 o 
  -3   3   2        7.74        6.54     24.23 o 
  -2   3   2     9165.11     9624.78    257.41 o 
  -1   3   2    54193.63    54552.11   1790.85 o 
   0   3   2       18.04        1.23     24.36 o 
   1   3   2      614.73      634.76     80.49 o 
   2   3   2     3841.40     3702.39    115.85 o 
   3   3   2    16860.19    17170.23    270.57 o 
   4   3   2     1422.32     1441.77    103.18 o 
   5   3   2       83.33       98.41     45.47 o 
   6   3   2     6063.39     6121.04    231.98 o 
   7   3   2     2867.23     2816.10    176.23 o 
   8   3   2       13.12       45.22     67.21 o 
   9   3   2       69.76       77.32     75.06 o 
  10   3   2      245.74      311.43    119.99 o 
  11   3   2      329.26      429.92    152.69 o 
  12   3   2      162.08      167.97    152.89 o 
  13   3   2      213.74      417.84    288.27 o 
 -14   4   2      442.93      770.53    325.52 o 
 -13   4   2      321.27      333.76    215.20 o 
 -12   4   2       37.21      -47.45    148.74 o 
 -11   4   2       39.11      -13.64     96.27 o 
 -10   4   2     2511.47     2646.51    210.45 o 
  -9   4   2      249.43      277.57     88.04 o 
  -8   4   2      371.02      330.76     87.92 o 
  -7   4   2     1884.81     1682.21    134.18 o 
  -6   4   2     6343.99     6517.94    231.88 o 
  -5   4   2     6326.88     6466.06    212.87 o 
  -4   4   2      905.07      882.91     78.97 o 
  -3   4   2       85.61       62.78     32.61 o 
  -2   4   2     5361.24     5256.26    170.43 o 
  -1   4   2        7.18       15.10     29.45 o 
   0   4   2     1762.96     1690.93    133.22 o 
   1   4   2     6140.33     5908.79    272.81 o 
   2   4   2     5566.72     5487.69    202.40 o 
   3   4   2      393.11      363.78     55.03 o 
   4   4   2      479.78      431.43     66.83 o 
   5   4   2     2248.91     2090.99    129.44 o 
   6   4   2     1246.46     1272.89    115.20 o 
   7   4   2       16.44       11.23     57.95 o 
   8   4   2       36.20      -17.55     55.16 o 
   9   4   2     1471.52     1718.84    200.60 o 
  10   4   2      577.88      737.68    171.20 o 
  11   4   2       10.31      -54.60     99.33 o 
  12   4   2      179.14      293.80    216.34 o 
  13   4   2      130.75      310.88    355.53 o 
 -14   5   2       50.44      -44.22    216.36 o 
 -13   5   2      783.85     1113.40    327.08 o 
 -12   5   2     2098.97     2789.07    408.05 o 
 -11   5   2      983.98     1111.57    290.57 o 
 -10   5   2        9.83       19.22     71.06 o 
  -9   5   2      494.44      564.36    119.56 o 
  -8   5   2       12.21       31.24     51.67 o 
  -7   5   2      304.12      277.52     74.77 o 
  -6   5   2      677.67      575.98     93.29 o 
  -5   5   2    11199.35    11308.56    285.58 o 
  -4   5   2     4223.62     4412.56    168.16 o 
  -3   5   2     2001.18     2065.07    123.34 o 
  -2   5   2      166.85      145.88     47.71 o 
  -1   5   2       35.30       39.95     36.39 o 
   0   5   2      209.48      289.05     55.70 o 
   1   5   2     2332.91     2254.66    283.30 o 
   2   5   2      932.12     1010.59    113.82 o 
   3   5   2     2610.81     2374.43    182.38 o 
   4   5   2     3411.00     3220.70    145.52 o 
   5   5   2        0.39      -18.67     31.00 o 
   6   5   2      964.53      874.24    106.14 o 
   7   5   2      863.40      960.79    120.19 o 
   8   5   2      649.79      738.02    150.03 o 
   9   5   2      189.42      296.80    118.19 o 
  10   5   2      118.72      161.67    124.70 o 
  11   5   2       22.68      -43.97    128.03 o 
  12   5   2       47.77        1.43    311.36 o 
 -14   6   2       11.43       83.62    230.63 o 
 -13   6   2      845.07     1358.13    364.98 o 
 -12   6   2        4.89       -7.78    160.10 o 
 -11   6   2     1006.87     1061.10    279.01 o 
 -10   6   2     1064.56     1474.07    305.47 o 
  -9   6   2      769.80      881.93    143.68 o 
  -8   6   2       75.08       52.65     58.45 o 
  -7   6   2     3311.45     3103.93    184.88 o 
  -6   6   2     6563.36     6548.93    242.75 o 
  -5   6   2     1644.77     1767.57    123.85 o 
  -4   6   2       93.92      121.17     47.56 o 
  -3   6   2     3394.95     3021.78    157.37 o 
  -2   6   2      607.76      526.99     77.28 o 
  -1   6   2     2436.98     2299.82    139.18 o 
   0   6   2      534.96      457.55     70.16 o 
   1   6   2    29857.80    31276.78   1000.46 o 
   2   6   2    12641.61    13072.86    395.52 o 
   3   6   2       40.34       71.08     54.53 o 
   4   6   2      402.22      291.14    110.85 o 
   5   6   2     3203.06     3294.79    162.04 o 
   6   6   2     7785.38     7494.18    378.31 o 
   7   6   2        5.67       -2.75     65.98 o 
   8   6   2     1912.63     1947.17    235.85 o 
   9   6   2      735.84     1006.96    211.66 o 
  10   6   2       62.29      150.14    141.78 o 
  11   6   2        0.32      -65.46    126.01 o 
  12   6   2       68.96      122.49    362.46 o 
 -14   7   2        3.16       76.45    248.16 o 
 -13   7   2      436.17      378.75    483.87 o 
 -12   7   2      979.58     1239.00    328.56 o 
 -11   7   2      287.12      324.73    192.98 o 
 -10   7   2        1.91      -30.39    110.96 o 
  -9   7   2       17.89       39.51     93.32 o 
  -8   7   2     3435.54     3517.90    212.32 o 
  -7   7   2      587.96      663.81    104.67 o 
  -6   7   2      557.45      595.45     92.16 o 
  -5   7   2     3868.09     3813.35    180.98 o 
  -4   7   2     6517.98     6406.33    243.66 o 
  -3   7   2      535.46      611.71     92.43 o 
  -2   7   2     1475.97     1552.85    125.09 o 
  -1   7   2       12.71       28.24     41.70 o 
   0   7   2      356.59      298.53     67.25 o 
   1   7   2     2912.07     2777.48    123.36 o 
   2   7   2     3589.96     3711.15    224.55 o 
   3   7   2     4556.47     4362.64    259.52 o 
   4   7   2     3197.59     3065.67    280.19 o 
   5   7   2      100.98       37.28     63.24 o 
   6   7   2     1110.41     1109.49    193.46 o 
   7   7   2     2228.38     2495.60    252.73 o 
   8   7   2       15.35       55.84     91.76 o 
   9   7   2      140.31      114.61    119.61 o 
  10   7   2      612.26      757.96    218.13 o 
  11   7   2      372.43      475.75    253.90 o 
  12   7   2        6.34       41.12    228.59 o 
 -13   8   2       10.01       89.45    226.86 o 
 -12   8   2        0.17      -64.98    158.19 o 
 -11   8   2      407.86      534.42    234.49 o 
 -10   8   2      457.55      757.19    247.30 o 
  -9   8   2      746.09      878.35    188.18 o 
  -8   8   2      183.36      101.02     90.94 o 
  -7   8   2     3695.25     3557.15    202.35 o 
  -6   8   2     2512.78     2395.31    158.11 o 
  -5   8   2       48.67       43.38     44.83 o 
  -4   8   2      123.02      109.90     55.08 o 
  -3   8   2      738.09      715.00    100.86 o 
  -2   8   2      169.94      124.77     57.58 o 
  -1   8   2      233.03      196.48     66.04 o 
   0   8   2      477.00      648.81     94.43 o 
   1   8   2     2951.06     2890.84    138.13 o 
   2   8   2    10056.22    10597.78    392.06 o 
   3   8   2       81.40       62.42     59.93 o 
   4   8   2     1915.63     1774.63    223.05 o 
   5   8   2     2904.54     2868.33    244.60 o 
   6   8   2     5107.08     5205.04    340.95 o 
   7   8   2        4.00      -25.71     79.36 o 
   8   8   2      474.75      561.78    170.08 o 
   9   8   2      296.65      373.12    157.35 o 
  10   8   2      699.17     1087.30    244.86 o 
  11   8   2        4.19       61.90    204.25 o 
  12   8   2      192.74      113.52    236.76 o 
 -13   9   2      412.02      457.40    265.42 o 
 -12   9   2      355.47      227.61    213.68 o 
 -11   9   2      449.88      494.39    230.81 o 
 -10   9   2      191.41       99.40    141.64 o 
  -9   9   2      537.83      565.34    211.98 o 
  -8   9   2       61.80      134.15     97.45 o 
  -7   9   2      157.52      112.03     91.37 o 
  -6   9   2        1.40       34.12     49.71 o 
  -5   9   2     4387.87     4416.41    210.34 o 
  -4   9   2     6536.79     6668.87    275.91 o 
  -3   9   2      106.96      128.14     58.10 o 
  -2   9   2     1526.68     1468.27    135.55 o 
  -1   9   2     3182.46     3131.48    193.48 o 
   0   9   2      983.70      952.50     95.28 o 
   1   9   2       32.29       42.20     39.34 o 
   2   9   2      990.23     1018.33    136.23 o 
   3   9   2     1110.08      932.46    160.61 o 
   4   9   2     2109.07     2181.19    366.87 o 
   5   9   2       56.38       58.18    101.53 o 
   6   9   2     1716.94     1843.47    220.16 o 
   7   9   2     3825.44     4048.59    330.74 o 
   8   9   2      404.19      501.44    168.19 o 
   9   9   2       96.70       96.19    127.43 o 
  10   9   2      121.49      196.45    153.06 o 
  11   9   2       10.24       82.53    199.39 o 
 -13  10   2       69.35      238.37    257.11 o 
 -12  10   2       72.13      -82.99    186.63 o 
 -11  10   2       13.37      -36.61    152.74 o 
 -10  10   2      384.71      626.62    247.16 o 
  -9  10   2        2.21       42.76    123.97 o 
  -8  10   2       80.04       72.28     96.13 o 
  -7  10   2      314.45      449.64    135.78 o 
  -6  10   2     5329.14     5383.73    328.93 o 
  -5  10   2     1644.27     1576.66    155.13 o 
  -4  10   2      113.75       98.78     64.60 o 
  -3  10   2      528.28      563.76    110.32 o 
  -2  10   2     4068.42     4131.33    208.70 o 
  -1  10   2      909.25      910.00    124.62 o 
   0  10   2      121.16       79.76     48.23 o 
   1  10   2      265.44      240.59     65.57 o 
   2  10   2      448.91      519.68    123.36 o 
   3  10   2      238.05      277.31    118.47 o 
   4  10   2      378.73      455.88    156.73 o 
   5  10   2      317.32      272.42    144.74 o 
   6  10   2      832.27      958.56    196.09 o 
   7  10   2      624.20      758.48    185.48 o 
   8  10   2       99.51       99.96    120.91 o 
   9  10   2      794.34      957.71    233.45 o 
  10  10   2      191.64       16.77    172.97 o 
  11  10   2        4.78      -68.29    188.00 o 
 -12  11   2        8.42       47.95    191.88 o 
 -11  11   2      175.81      213.52    181.35 o 
 -10  11   2      100.41      139.47    189.24 o 
  -9  11   2     1610.71     1762.88    366.38 o 
  -8  11   2       27.43      -34.96    121.03 o 
  -7  11   2        3.34       88.14     90.60 o 
  -6  11   2       20.86       33.24     81.22 o 
  -5  11   2     3353.53     3532.29    321.21 o 
  -4  11   2      793.34      921.47    131.41 o 
  -3  11   2       30.07       21.96     52.74 o 
  -2  11   2      313.72      383.88     88.35 o 
  -1  11   2     2808.56     2910.44    178.55 o 
   0  11   2     1280.66     1405.54    126.99 o 
   1  11   2      136.38      118.35     75.54 o 
   2  11   2      256.81      211.87     85.42 o 
   3  11   2      370.76      294.84    142.30 o 
   4  11   2      743.61      861.48    224.69 o 
   5  11   2      131.03      190.18    130.69 o 
   6  11   2     1982.00     2044.46    246.43 o 
   7  11   2     1232.45     1549.38    266.64 o 
   8  11   2      309.72      530.52    188.47 o 
   9  11   2      425.43      328.77    184.54 o 
  10  11   2        6.63      -11.21    188.75 o 
  11  11   2      149.66      328.86    248.60 o 
 -12  12   2       11.61      -45.17    192.22 o 
 -11  12   2       11.61       38.19    187.31 o 
 -10  12   2      436.24      350.94    374.75 o 
  -9  12   2      162.82      230.65    178.68 o 
  -8  12   2       99.33       23.62    132.84 o 
  -7  12   2      472.96      594.47    167.19 o 
  -6  12   2      467.53      542.57    155.58 o 
  -5  12   2      339.72      451.91    166.91 o 
  -4  12   2        2.00      -12.29     72.48 o 
  -3  12   2     1222.49     1296.32    156.11 o 
  -2  12   2     7363.58     7353.49    265.52 o 
  -1  12   2      224.70      268.11     73.46 o 
   0  12   2     1037.14     1025.35    151.59 o 
   1  12   2      315.59      445.96    123.01 o 
   2  12   2      335.13      218.20    129.14 o 
   3  12   2        2.92       13.34     92.80 o 
   4  12   2       66.49       44.91    101.50 o 
   5  12   2      510.75      825.36    230.68 o 
   6  12   2      809.46      913.00    204.14 o 
   7  12   2       13.21       52.19    102.75 o 
   8  12   2      101.28       48.05    128.09 o 
   9  12   2      693.05      280.50    281.04 o 
  10  12   2      111.44      121.87    216.89 o 
 -11  13   2        6.57       65.35    201.21 o 
 -10  13   2      114.70      -73.35    137.32 o 
  -9  13   2      539.53      653.14    248.17 o 
  -8  13   2     1007.45     1103.91    295.00 o 
  -7  13   2      230.34      250.96    179.31 o 
  -6  13   2       50.64      -17.71     86.44 o 
  -5  13   2      297.35      383.82    178.80 o 
  -4  13   2      322.73      433.17    169.46 o 
  -3  13   2      450.23      503.49    167.26 o 
  -2  13   2      632.57      670.64    111.93 o 
  -1  13   2     6013.14     5978.56    294.99 o 
   0  13   2      505.15      622.35    149.52 o 
   1  13   2       45.91       25.55     74.48 o 
   2  13   2      314.40      282.30    136.17 o 
   3  13   2      860.17      944.84    236.37 o 
   4  13   2       55.82       59.81    124.08 o 
   5  13   2       50.35       94.23    126.33 o 
   6  13   2      108.35      166.22    123.90 o 
   7  13   2      381.67      427.77    171.48 o 
   8  13   2       97.05      189.48    149.28 o 
   9  13   2       17.74      -64.87    170.67 o 
 -11  14   2       95.24       90.76    227.53 o 
 -10  14   2      358.01      157.36    303.60 o 
  -9  14   2      434.86      454.40    243.50 o 
  -8  14   2        1.99       37.36    160.23 o 
  -7  14   2      397.90      565.28    239.88 o 
  -6  14   2      467.32      606.56    175.94 o 
  -5  14   2       50.71       70.04    131.62 o 
  -4  14   2      189.68      298.61    169.79 o 
  -3  14   2        3.85       -8.67     85.90 o 
  -2  14   2     1768.09     1738.09    223.25 o 
  -1  14   2     1466.55     1466.93    169.48 o 
   0  14   2        0.98       13.35     76.62 o 
   1  14   2     2033.34     1879.68    278.43 o 
   2  14   2      996.42     1100.59    255.18 o 
   3  14   2       42.23       60.15    127.77 o 
   4  14   2        4.03      -31.02    111.76 o 
   5  14   2       20.27       40.85    127.71 o 
   6  14   2      310.67      409.02    168.35 o 
   7  14   2        5.11       51.79    130.51 o 
   8  14   2      136.02       57.99    175.52 o 
   9  14   2      599.55      284.05    254.25 o 
 -10  15   2       22.89       23.70    195.26 o 
  -9  15   2      438.63      769.88    300.31 o 
  -8  15   2      409.61      509.99    255.36 o 
  -7  15   2       45.95       40.81    163.66 o 
  -6  15   2      178.07      176.48    133.43 o 
  -5  15   2      170.09      287.18    171.57 o 
  -4  15   2      175.12      193.46    157.97 o 
  -3  15   2      658.11      619.83    179.18 o 
  -2  15   2      316.72      403.20    192.28 o 
  -1  15   2     1640.28     1421.10    312.90 o 
   0  15   2      297.32      373.37    142.77 o 
   1  15   2       55.74       42.98    113.96 o 
   2  15   2       40.92       59.23    123.88 o 
   3  15   2      944.87      940.84    260.05 o 
   4  15   2      470.72      784.37    250.55 o 
   5  15   2       26.68       83.78    144.43 o 
   6  15   2       20.32      118.65    140.89 o 
   7  15   2       77.14      101.95    134.33 o 
   8  15   2       28.58       78.37    201.92 o 
  -9  16   2       72.66      213.92    237.39 o 
  -8  16   2       31.18       16.33    153.92 o 
  -7  16   2      388.52      110.45    225.04 o 
  -6  16   2      398.24      359.78    346.94 o 
  -5  16   2       41.42      127.89    161.48 o 
  -4  16   2        2.74      -19.05    118.49 o 
  -3  16   2       53.23       49.95    146.22 o 
  -2  16   2      839.41      808.05    260.86 o 
  -1  16   2      116.09      102.79    162.73 o 
   0  16   2        1.71      -17.34    132.00 o 
   1  16   2      516.35      712.39    220.10 o 
   2  16   2      626.77      694.07    229.09 o 
   3  16   2      317.01      285.75    189.42 o 
   4  16   2      201.08      115.19    164.32 o 
   5  16   2       19.87       60.58    166.15 o 
   6  16   2       13.23       16.18    127.40 o 
   7  16   2        0.92      -15.40    186.56 o 
  -8  17   2       88.43       11.18    204.27 o 
  -7  17   2       97.57        2.34    170.00 o 
  -6  17   2      288.57       81.35    195.32 o 
  -5  17   2      385.53      -91.21    213.94 o 
  -4  17   2      197.93      397.65    220.19 o 
  -3  17   2       17.96       -2.57    161.14 o 
  -2  17   2      422.76      286.04    197.35 o 
  -1  17   2      324.30      244.59    196.88 o 
   0  17   2        5.90       43.97    156.38 o 
   1  17   2       23.29       22.54    174.35 o 
   2  17   2      275.25      172.24    185.70 o 
   3  17   2     1618.57     1700.43    367.07 o 
   4  17   2       46.42      124.51    173.02 o 
   5  17   2        8.76      -47.92    146.81 o 
   6  17   2        0.91       91.08    164.01 o 
  -7  18   2       74.94       49.69    194.29 o 
  -6  18   2      107.64      -37.12    195.01 o 
  -5  18   2       41.24     -112.46    221.58 o 
  -4  18   2      174.21       85.92    169.23 o 
  -3  18   2      290.08      164.04    165.81 o 
  -2  18   2      313.44      336.88    227.55 o 
  -1  18   2        0.81      -32.01    173.40 o 
   0  18   2      143.39      161.59    210.12 o 
   1  18   2      301.32      373.64    236.39 o 
   2  18   2      222.10       45.28    177.29 o 
   3  18   2        1.19     -126.79    230.42 o 
   4  18   2      136.51      213.40    210.72 o 
   5  18   2       79.11       81.60    177.07 o 
  -5  19   2       95.84       52.29    310.64 o 
  -4  19   2      128.73      -19.10    252.62 o 
  -3  19   2       27.84       76.23    208.42 o 
  -2  19   2        7.78      131.18    209.38 o 
  -1  19   2        3.17       64.76    178.68 o 
   0  19   2       97.21       87.27    164.64 o 
   1  19   2       53.40      343.04    241.51 o 
   2  19   2       77.55       83.55    229.43 o 
   3  19   2      168.73      -61.13    293.45 o 
  -2  20   2       33.33      -34.79    221.82 o 
  -1  20   2        1.02      -60.37    224.47 o 
   0  20   2       17.62     -126.81    232.47 o 
 -15   1   3       43.52     -105.07    218.82 o 
 -14   1   3      149.68      109.54    162.37 o 
 -13   1   3      146.82      178.64    135.41 o 
 -12   1   3        9.02       34.48     96.29 o 
 -11   1   3        1.61        5.41     68.56 o 
 -10   1   3       35.36      110.98     61.21 o 
  -9   1   3       40.44       10.53     41.73 o 
  -8   1   3        0.17        8.76     32.76 o 
  -7   1   3      253.52      232.58     56.38 o 
  -6   1   3       37.70       -1.82     34.42 o 
  -5   1   3      809.33      777.28     69.29 o 
  -4   1   3      146.13      155.23     36.26 o 
  -3   1   3      198.76      155.02     43.49 o 
  -2   1   3     7963.76     7758.57    120.23 o 
  -1   1   3     1621.17     1480.44     59.14 o 
   0   1   3     1473.66     1486.84     78.47 o 
   1   1   3       86.13       67.54     24.61 o 
   2   1   3     5413.38     5495.97    127.30 o 
   3   1   3      359.66      385.68     46.93 o 
   4   1   3        8.63       17.76     31.56 o 
   5   1   3      627.29      579.31     78.98 o 
   6   1   3       48.39       35.81     44.09 o 
   7   1   3        8.09       53.89     55.99 o 
   8   1   3       42.05       29.10     60.33 o 
   9   1   3      165.92      146.85     91.95 o 
  10   1   3       15.05       41.71     96.40 o 
  11   1   3       99.42      111.59    130.51 o 
  12   1   3        1.99      109.80    152.95 o 
 -15   2   3       13.21       94.65    241.97 o 
 -14   2   3       42.23       92.72    185.07 o 
 -13   2   3      597.51      658.09    206.56 o 
 -12   2   3      117.77      102.61    116.12 o 
 -11   2   3      964.57      842.52    147.21 o 
 -10   2   3      156.86      113.33     66.28 o 
  -9   2   3       25.72      -21.19     43.85 o 
  -8   2   3       34.06       27.73     41.23 o 
  -7   2   3      557.09      592.19     80.88 o 
  -6   2   3      691.95      798.25     89.05 o 
  -5   2   3      745.40      679.85     70.61 o 
  -4   2   3     2832.27     2610.87    106.01 o 
  -3   2   3    31576.70    32219.07    893.99 o 
  -2   2   3     6811.91     6636.24    158.29 o 
  -1   2   3      830.85      805.31     51.75 o 
   0   2   3     6138.40     6367.67    219.43 o 
   1   2   3    11098.51    11181.30    244.91 o 
   2   2   3      914.35      944.45     76.39 o 
   3   2   3      570.67      631.27     66.86 o 
   4   2   3     3186.91     3184.71    131.90 o 
   5   2   3     1349.67     1417.30    102.50 o 
   6   2   3        5.14       -8.78     38.33 o 
   7   2   3      219.44      241.35     71.28 o 
   8   2   3      260.23      221.76     78.62 o 
   9   2   3      264.24      235.89     97.16 o 
  10   2   3       10.42        5.17     98.87 o 
  11   2   3        5.44       14.38    120.21 o 
  12   2   3       21.19      -88.93    121.78 o 
 -15   3   3       79.23       94.45    274.91 o 
 -14   3   3       80.70      116.77    222.85 o 
 -13   3   3      105.10        7.34    128.88 o 
 -12   3   3      403.90      490.86    210.78 o 
 -11   3   3       55.23      115.66    112.81 o 
 -10   3   3     1046.04     1313.86    162.22 o 
  -9   3   3        0.26      -15.17     48.47 o 
  -8   3   3      584.73      627.40    106.81 o 
  -7   3   3     2750.91     2903.13    165.24 o 
  -6   3   3     1935.80     2093.22    131.44 o 
  -5   3   3      382.58      416.41     66.92 o 
  -4   3   3     5833.57     5626.29    250.97 o 
  -3   3   3    24629.43    25369.58    705.47 o 
  -2   3   3    24169.76    24538.60    623.35 o 
  -1   3   3    20169.38    20380.85    322.86 o 
   0   3   3      441.77      403.75     51.65 o 
   1   3   3     2024.20     1971.51     91.66 o 
   2   3   3      319.85      265.27     59.16 o 
   3   3   3      532.93      562.62     69.66 o 
   4   3   3     1270.95     1279.65     95.86 o 
   5   3   3        4.67       10.51     39.58 o 
   6   3   3      331.47      285.93     70.28 o 
   7   3   3      158.01      125.12     66.04 o 
   8   3   3       23.84       87.57     68.98 o 
   9   3   3      946.71     1165.32    192.58 o 
  10   3   3        1.86       44.35    100.53 o 
  11   3   3        8.26       92.54    123.60 o 
  12   3   3      104.65      133.63    141.42 o 
 -15   4   3       10.17       61.97    271.13 o 
 -14   4   3        1.08      -40.69    202.42 o 
 -13   4   3       42.03       90.05    177.49 o 
 -12   4   3      107.71       85.94    124.83 o 
 -11   4   3      140.33       44.42     95.73 o 
 -10   4   3       37.52       99.47     70.53 o 
  -9   4   3      108.42      133.68     68.50 o 
  -8   4   3       81.10       51.22     48.09 o 
  -7   4   3      229.07      292.02     73.73 o 
  -6   4   3        3.52       -3.38     34.41 o 
  -5   4   3      135.79      107.64     45.23 o 
  -4   4   3      176.00      191.64     47.23 o 
  -3   4   3        9.48       17.45     25.20 o 
  -2   4   3     3845.28     3604.26    159.39 o 
  -1   4   3     6994.47     7009.43    204.29 o 
   0   4   3      103.77       58.51     31.73 o 
   1   4   3      200.07      173.65     61.28 o 
   2   4   3        2.90        2.39     23.98 o 
   3   4   3       11.84       -6.72     28.80 o 
   4   4   3      849.15      890.12     82.47 o 
   5   4   3        2.71        9.66     36.48 o 
   6   4   3      422.46      449.83     92.13 o 
   7   4   3     2898.92     2903.04    185.83 o 
   8   4   3     1365.75     1428.21    194.17 o 
   9   4   3        0.95      -54.00     73.11 o 
  10   4   3       54.25       76.06    111.27 o 
  11   4   3       49.50       19.23    124.89 o 
  12   4   3       46.85      -40.24    146.45 o 
 -15   5   3        1.34      146.36    274.67 o 
 -14   5   3      112.50      213.96    233.24 o 
 -13   5   3       19.96       72.46    170.81 o 
 -12   5   3      114.81      181.76    171.54 o 
 -11   5   3       34.92        5.26     90.97 o 
 -10   5   3       44.35      107.60     83.64 o 
  -9   5   3        0.55       33.16     54.84 o 
  -8   5   3       23.07       47.42     53.04 o 
  -7   5   3      227.02      318.62     76.54 o 
  -6   5   3      550.86      685.15     89.58 o 
  -5   5   3        4.46       23.26     37.60 o 
  -4   5   3     2031.97     2085.46    117.68 o 
  -3   5   3      410.46      482.72     64.01 o 
  -2   5   3     2877.95     2675.71    147.32 o 
  -1   5   3     4613.23     4383.64    174.70 o 
   0   5   3     4587.99     4501.98    168.68 o 
   1   5   3      476.32      347.11    100.53 o 
   2   5   3      491.31      414.49     93.97 o 
   3   5   3      378.08      327.12     80.44 o 
   4   5   3      347.12      345.74     58.69 o 
   5   5   3      576.47      608.30    114.38 o 
   6   5   3       53.11       27.77     53.89 o 
   7   5   3     1064.78     1095.24    173.83 o 
   8   5   3      249.28      249.57    109.21 o 
   9   5   3       77.35       43.51     94.95 o 
  10   5   3      369.42      363.34    144.69 o 
  11   5   3        2.85      -79.34    151.57 o 
  12   5   3       33.85      122.49    347.89 o 
 -14   6   3       37.03        2.18    206.97 o 
 -13   6   3        5.24       39.29    176.91 o 
 -12   6   3       38.84       94.86    168.21 o 
 -11   6   3      104.48       85.51    144.29 o 
 -10   6   3       31.71      114.19     86.87 o 
  -9   6   3      537.98      506.00    107.90 o 
  -8   6   3      183.17      133.97     69.98 o 
  -7   6   3        0.27        8.04     43.04 o 
  -6   6   3       21.64       30.51     38.87 o 
  -5   6   3      252.78      299.37     67.87 o 
  -4   6   3     1273.30     1305.10    104.60 o 
  -3   6   3     1468.83     1533.33    119.34 o 
  -2   6   3      392.20      465.14     81.06 o 
  -1   6   3     1243.61     1260.38    134.32 o 
   0   6   3     3336.08     3283.07    146.55 o 
   1   6   3      556.08      703.36    134.47 o 
   2   6   3     2349.58     2335.52    184.17 o 
   3   6   3      321.68      337.32     96.18 o 
   4   6   3      281.04      301.48     97.66 o 
   5   6   3      340.69      299.12    108.50 o 
   6   6   3      185.38      126.50     81.10 o 
   7   6   3      589.86      635.83    163.01 o 
   8   6   3        1.30      -61.07     84.70 o 
   9   6   3       37.29       78.93    116.48 o 
  10   6   3       62.49       98.28    134.08 o 
  11   6   3      177.16      194.13    202.34 o 
  12   6   3        0.35       90.97    342.88 o 
 -14   7   3       25.80       28.73    220.48 o 
 -13   7   3      168.27      111.10    204.60 o 
 -12   7   3        0.41      103.57    168.36 o 
 -11   7   3       27.95       30.91    128.84 o 
 -10   7   3      238.26      180.04    161.48 o 
  -9   7   3        8.59       21.85     59.73 o 
  -8   7   3      938.77     1024.11    133.21 o 
  -7   7   3        2.89       27.06     48.00 o 
  -6   7   3        0.52      -13.06     41.31 o 
  -5   7   3       95.21       92.28     45.61 o 
  -4   7   3        5.30       24.19     35.45 o 
  -3   7   3     1638.70     1400.41    123.77 o 
  -2   7   3      207.58      188.71     66.21 o 
  -1   7   3      284.67      260.07     70.90 o 
   0   7   3      547.21      508.60     85.37 o 
   1   7   3     2600.42     2304.24    225.74 o 
   2   7   3      244.46      205.65     76.63 o 
   3   7   3     2453.85     2315.19    200.94 o 
   4   7   3      468.79      537.05    126.84 o 
   5   7   3       31.53       56.83     72.05 o 
   6   7   3       24.88        4.79     69.09 o 
   7   7   3       31.26        3.91     80.45 o 
   8   7   3       51.42       59.95    112.47 o 
   9   7   3       25.26      -40.26    101.99 o 
  10   7   3        5.15       87.48    141.86 o 
  11   7   3        3.87       93.15    161.38 o 
 -14   8   3        4.22      120.53    249.53 o 
 -13   8   3      299.35      295.31    238.59 o 
 -12   8   3      235.05      137.84    174.89 o 
 -11   8   3      100.29      252.61    188.92 o 
 -10   8   3        3.14       96.47    135.84 o 
  -9   8   3       84.25       60.39    122.24 o 
  -8   8   3       10.15       75.50     62.04 o 
  -7   8   3      571.73      701.19    115.28 o 
  -6   8   3     1205.76     1132.18    117.25 o 
  -5   8   3      725.39      811.44     99.61 o 
  -4   8   3     1215.63     1243.10    124.99 o 
  -3   8   3       14.14       15.39     43.11 o 
  -2   8   3     1116.14     1226.65    127.63 o 
  -1   8   3      420.63      398.29     87.04 o 
   0   8   3      864.59      835.75    100.80 o 
   1   8   3      303.41      251.91     87.03 o 
   2   8   3       32.57      -20.66     42.34 o 
   3   8   3      143.94      124.67     71.84 o 
   4   8   3       80.08      110.99     89.91 o 
   5   8   3      275.90      320.23    116.85 o 
   6   8   3        3.04        8.95     77.21 o 
   7   8   3     1200.20     1431.63    230.62 o 
   8   8   3      702.71      776.20    201.03 o 
   9   8   3        7.94       35.64    121.67 o 
  10   8   3        0.15      -26.62    134.79 o 
  11   8   3        0.43       -9.07    195.58 o 
 -13   9   3       47.12      -76.40    189.79 o 
 -12   9   3        1.35       49.30    174.11 o 
 -11   9   3       44.44       -6.38    140.23 o 
 -10   9   3      161.66      105.30    132.21 o 
  -9   9   3       11.49      -27.82    115.11 o 
  -8   9   3        2.74      -54.18     74.01 o 
  -7   9   3      200.67      316.40     86.91 o 
  -6   9   3      855.78      917.25    116.25 o 
  -5   9   3        2.71       28.84     49.54 o 
  -4   9   3     1033.87      996.52    120.94 o 
  -3   9   3     1027.81     1165.80    127.08 o 
  -2   9   3       35.29       -2.99     46.13 o 
  -1   9   3      237.91      215.67     72.42 o 
   0   9   3        1.27       -8.40     42.32 o 
   1   9   3      178.93      108.44     64.67 o 
   2   9   3       33.12       39.59     59.05 o 
   3   9   3        3.93        6.55     56.32 o 
   4   9   3       62.54      117.82    104.31 o 
   5   9   3      423.42      572.01    179.63 o 
   6   9   3       14.34       -6.28     77.85 o 
   7   9   3     1864.55     2315.46    271.31 o 
   8   9   3       54.79      134.48    127.72 o 
   9   9   3       62.79       35.50    128.06 o 
  10   9   3      248.59      249.66    179.65 o 
  11   9   3       24.76      140.44    221.69 o 
 -13  10   3       14.75       29.02    199.99 o 
 -12  10   3        3.84      -29.02    130.00 o 
 -11  10   3        8.87      -29.27    149.54 o 
 -10  10   3        2.21      -46.97    131.86 o 
  -9  10   3        4.81       -3.07    113.09 o 
  -8  10   3      339.05      554.08    198.73 o 
  -7  10   3      102.03      267.60    113.85 o 
  -6  10   3      261.57      304.83     86.23 o 
  -5  10   3      148.41      115.94     67.64 o 
  -4  10   3      486.64      656.40    120.90 o 
  -3  10   3       94.69      134.74     66.87 o 
  -2  10   3       14.99        2.65     50.98 o 
  -1  10   3       16.62       -1.92     49.45 o 
   0  10   3       27.79       23.33     60.99 o 
   1  10   3      170.62      166.12     74.76 o 
   2  10   3      140.67      148.46     78.95 o 
   3  10   3      348.91      315.86    118.20 o 
   4  10   3        2.56      -50.94     76.59 o 
   5  10   3       35.63      112.29    114.71 o 
   6  10   3      143.20      176.53    112.38 o 
   7  10   3      153.84       93.55    111.39 o 
   8  10   3      821.56      996.00    237.66 o 
   9  10   3        0.43       32.01    132.65 o 
  10  10   3       63.82        5.72    191.23 o 
 -13  11   3       14.18       57.13    223.89 o 
 -12  11   3       34.05       46.99    184.97 o 
 -11  11   3        9.46      125.71    183.51 o 
 -10  11   3      206.33       86.55    168.72 o 
  -9  11   3      738.18      959.52    275.81 o 
  -8  11   3      344.78      672.46    239.13 o 
  -7  11   3     1926.85     2043.91    227.03 o 
  -6  11   3       87.30      116.40     85.53 o 
  -5  11   3      150.26      184.61     81.24 o 
  -4  11   3     1066.29     1122.24    147.19 o 
  -3  11   3     1387.53     1443.91    143.51 o 
  -2  11   3       31.63        6.74     48.88 o 
  -1  11   3      905.76     1002.29    138.96 o 
   0  11   3       36.80      116.86     76.50 o 
   1  11   3      103.07       55.00     78.31 o 
   2  11   3       26.45       16.33     64.31 o 
   3  11   3       24.32       18.80     69.86 o 
   4  11   3      476.74      553.99    185.95 o 
   5  11   3      341.43      272.01    145.75 o 
   6  11   3       22.40       -0.10     89.87 o 
   7  11   3      813.48      846.41    208.35 o 
   8  11   3        6.16      -23.94    119.95 o 
   9  11   3      462.38      350.72    187.07 o 
  10  11   3        3.39        0.14    204.20 o 
 -12  12   3        0.10       65.85    201.13 o 
 -11  12   3        1.59      -48.09    133.86 o 
 -10  12   3       92.37       38.39    162.49 o 
  -9  12   3      108.93       56.85    150.27 o 
  -8  12   3      156.61      226.81    177.34 o 
  -7  12   3      494.44      571.64    159.58 o 
  -6  12   3      119.68       61.05     89.12 o 
  -5  12   3      469.00      523.56    169.77 o 
  -4  12   3      353.62      275.42     97.18 o 
  -3  12   3      130.70      158.77     73.88 o 
  -2  12   3      606.70      601.29    119.73 o 
  -1  12   3      532.25      502.23    126.84 o 
   0  12   3       49.05       27.92     66.19 o 
   1  12   3       28.08      -16.76     60.19 o 
   2  12   3        1.41      -36.50     69.22 o 
   3  12   3      335.83      280.53    142.85 o 
   4  12   3      261.17      231.73    140.36 o 
   5  12   3        9.09      -75.02    104.66 o 
   6  12   3      145.27      101.06    118.27 o 
   7  12   3      535.38      728.91    205.24 o 
   8  12   3       93.35      138.49    146.26 o 
   9  12   3      481.62      493.38    226.28 o 
  10  12   3       57.95       33.32    221.04 o 
 -12  13   3       14.33       60.34    222.61 o 
 -11  13   3       21.00       64.63    191.92 o 
 -10  13   3       63.38      -72.62    160.90 o 
  -9  13   3       44.47       23.71    145.61 o 
  -8  13   3       23.22        3.76    146.89 o 
  -7  13   3      415.16      522.70    217.50 o 
  -6  13   3       85.58      110.49    103.86 o 
  -5  13   3       10.75       76.67    103.98 o 
  -4  13   3      219.17      220.99    130.55 o 
  -3  13   3        2.01      -39.87     58.80 o 
  -2  13   3     1971.07     2035.49    159.70 o 
  -1  13   3      326.46      355.57    117.09 o 
   0  13   3      364.72      393.01    123.96 o 
   1  13   3       21.95       26.18     83.63 o 
   2  13   3        0.82       36.05     81.93 o 
   3  13   3      150.79      118.99    120.82 o 
   4  13   3        2.39      -90.36     90.36 o 
   5  13   3       14.51       -4.05    137.53 o 
   6  13   3      418.12      398.79    163.08 o 
   7  13   3      109.43       90.19    127.95 o 
   8  13   3      245.29      383.84    181.87 o 
   9  13   3       35.67      110.83    220.45 o 
 -11  14   3        0.04       57.54    212.29 o 
 -10  14   3      109.85      193.56    172.23 o 
  -9  14   3      387.97      478.75    249.12 o 
  -8  14   3        3.10      -41.94    146.18 o 
  -7  14   3       66.47       10.69    141.94 o 
  -6  14   3       15.56       32.51    108.84 o 
  -5  14   3      515.36      435.79    183.27 o 
  -4  14   3      380.03      448.65    154.96 o 
  -3  14   3      956.36     1126.80    208.89 o 
  -2  14   3       20.59       19.48    130.59 o 
  -1  14   3       30.79      109.04     84.03 o 
   0  14   3        0.89       18.70     80.02 o 
   1  14   3       85.79      177.36    108.38 o 
   2  14   3       16.80       39.15    103.46 o 
   3  14   3       13.38       -3.66    109.24 o 
   4  14   3       48.94       63.00    133.09 o 
   5  14   3       94.24      281.93    169.72 o 
   6  14   3       96.05       95.98    130.34 o 
   7  14   3        0.16      -22.40    104.98 o 
   8  14   3       41.76       39.70    160.58 o 
 -10  15   3        3.95       11.28    194.53 o 
  -9  15   3        0.13       55.21    171.76 o 
  -8  15   3       24.43       -7.90    156.78 o 
  -7  15   3       22.68       68.82    157.82 o 
  -6  15   3       56.51       34.65    148.55 o 
  -5  15   3       59.89       53.94    120.27 o 
  -4  15   3      433.10      475.80    165.62 o 
  -3  15   3        0.87      -29.27    124.08 o 
  -2  15   3      421.64      340.07    193.64 o 
  -1  15   3      106.45       34.98     79.60 o 
   0  15   3      165.08       87.18     96.88 o 
   1  15   3      120.12      157.55    142.57 o 
   2  15   3       52.45      112.37    139.84 o 
   3  15   3       38.95      -10.31    117.45 o 
   4  15   3      111.93       80.75    141.68 o 
   5  15   3       51.87       88.17    152.08 o 
   6  15   3        0.91       43.06    127.86 o 
   7  15   3        1.32      101.07    170.41 o 
   8  15   3        5.61      -16.11    205.39 o 
  -9  16   3      154.48      123.39    212.70 o 
  -8  16   3       63.14       35.53    183.34 o 
  -7  16   3        2.64       -1.73    143.15 o 
  -6  16   3       34.07      175.60    181.08 o 
  -5  16   3       72.03      138.42    136.83 o 
  -4  16   3       20.59       24.22    152.62 o 
  -3  16   3      535.44      639.60    242.75 o 
  -2  16   3      534.86      582.92    229.05 o 
  -1  16   3      264.95      241.65    190.01 o 
   0  16   3       68.25        6.77    154.47 o 
   1  16   3       91.73       88.31    127.89 o 
   2  16   3      165.01      213.95    164.55 o 
   3  16   3        4.91        4.40    137.34 o 
   4  16   3       97.80      218.74    182.02 o 
   5  16   3      144.36      181.68    179.59 o 
   6  16   3        8.89      -11.55    140.44 o 
   7  16   3       82.65       73.64    137.00 o 
  -8  17   3       93.06       34.61    169.57 o 
  -7  17   3       65.76      -31.79    199.02 o 
  -6  17   3      252.46      -91.54    107.07 o 
  -5  17   3        3.07       50.14    227.07 o 
  -4  17   3      511.84      398.93    406.99 o 
  -3  17   3       52.59      -33.87    164.10 o 
  -2  17   3      290.97      473.63    236.53 o 
  -1  17   3       39.28       58.91    168.24 o 
   0  17   3      135.94      193.42    194.38 o 
   1  17   3       35.96      160.45    267.90 o 
   2  17   3       74.05       54.54    160.73 o 
   3  17   3      142.97      254.56    194.95 o 
   4  17   3      289.78      542.23    250.75 o 
   5  17   3       23.64      -40.33    143.97 o 
   6  17   3       10.05      -14.32    168.78 o 
  -7  18   3        5.14      -13.19    190.28 o 
  -6  18   3       12.54       57.90    190.61 o 
  -5  18   3      152.39      -10.27    242.35 o 
  -4  18   3        6.18       55.94    169.17 o 
  -3  18   3      119.99       39.94    135.80 o 
  -2  18   3        6.76       65.19    180.72 o 
  -1  18   3      108.17      -15.46    166.47 o 
   0  18   3        6.98      -34.05    178.46 o 
   1  18   3       40.73       58.57    193.43 o 
   2  18   3      120.04      127.03    301.57 o 
   3  18   3      289.04      641.44    240.64 o 
   4  18   3       23.41      169.78    169.37 o 
  -5  19   3       43.55      -26.79    180.19 o 
  -4  19   3        1.90       -9.31    285.57 o 
  -3  19   3        9.38     -107.55    181.56 o 
  -2  19   3      100.46       90.24    219.47 o 
  -1  19   3        5.17       -6.68    170.86 o 
   0  19   3      307.87      381.43    267.07 o 
   1  19   3       25.57     -131.29    205.90 o 
   2  19   3        3.80      -81.66    265.51 o 
   3  19   3       67.95       79.99    325.45 o 
 -15   0   4      261.83      409.44    267.40 o 
 -14   0   4      533.09      682.57    259.49 o 
 -13   0   4      152.82       42.32    154.77 o 
 -12   0   4      156.27      160.92    164.33 o 
 -11   0   4       20.83       80.18     88.62 o 
 -10   0   4      552.74      502.45    131.02 o 
  -9   0   4     6773.38     6572.77    320.05 o 
  -8   0   4     1798.36     1829.08    163.52 o 
  -7   0   4       31.58       12.55     45.93 o 
  -6   0   4      545.64      484.85    123.25 o 
  -5   0   4    11678.73    10938.36    395.36 o 
  -4   0   4     3992.87     3890.86    243.07 o 
  -3   0   4    63471.30    64310.95    541.89 o 
  -2   0   4     1622.66     1647.67    112.62 o 
  -1   0   4    10806.38    11192.62    295.48 o 
   0   0   4     9607.71     9619.42    302.13 o 
   1   0   4    12468.43    12914.09    382.79 o 
   2   0   4    21083.86    21284.08    375.15 o 
   3   0   4      871.77     1316.70    107.62 o 
   4   0   4     1202.16     1297.27    132.76 o 
   5   0   4       57.54       84.45     66.31 o 
   6   0   4     3596.80     3480.98    238.42 o 
   7   0   4     2599.12     2688.18    237.81 o 
   8   0   4      443.69      503.69    177.91 o 
   9   0   4      346.84      544.13    204.67 o 
  10   0   4      380.03      317.22    198.45 o 
  11   0   4      210.69      464.89    315.66 o 
  12   0   4        8.10      126.79    288.91 o 
 -15   1   4       93.54      183.42    194.66 o 
 -14   1   4       64.75      116.61    132.62 o 
 -13   1   4        2.80       -8.89     98.11 o 
 -12   1   4      189.58      101.06    104.96 o 
 -11   1   4     6205.52     6285.20    287.20 o 
 -10   1   4     2723.37     2868.19    188.49 o 
  -9   1   4      141.72      174.05     63.35 o 
  -8   1   4     1495.66     1336.66    112.83 o 
  -7   1   4     6492.19     6305.59    209.17 o 
  -6   1   4     1528.91     1487.45     97.90 o 
  -5   1   4       13.37      -19.83     29.39 o 
  -4   1   4      454.38      354.53     64.88 o 
  -3   1   4    11624.79    11898.94    172.88 o 
  -2   1   4    15560.23    15521.56    223.95 o 
  -1   1   4       85.90       58.01     25.62 o 
   0   1   4     5949.83     6037.36    170.31 o 
   1   1   4     7447.94     7298.89    204.75 o 
   2   1   4     4540.06     4477.96    124.54 o 
   3   1   4     4214.64     4281.92    125.50 o 
   4   1   4      185.95      155.88     44.18 o 
   5   1   4     4146.09     4203.70    170.20 o 
   6   1   4      549.84      544.30     87.75 o 
   7   1   4       10.16       30.97     56.66 o 
   8   1   4      881.51      947.49    148.50 o 
   9   1   4      558.95      583.71    147.72 o 
  10   1   4       95.19       45.78    123.79 o 
  11   1   4      131.21      202.00    158.75 o 
  12   1   4      456.18      611.22    284.61 o 
 -15   2   4       37.66      -57.31    224.84 o 
 -14   2   4        5.92       -6.75    140.23 o 
 -13   2   4        9.17       63.72    128.81 o 
 -12   2   4      429.12      504.36    170.05 o 
 -11   2   4       16.40       37.02     80.13 o 
 -10   2   4      525.38      496.79    100.68 o 
  -9   2   4     3969.73     4104.62    201.09 o 
  -8   2   4     3191.18     3478.02    172.36 o 
  -7   2   4        0.11       16.38     37.87 o 
  -6   2   4     5240.57     4996.17    179.81 o 
  -5   2   4     1967.71     1945.71     96.67 o 
  -4   2   4     5195.67     4503.94    199.91 o 
  -3   2   4     1083.34     1088.53     82.29 o 
  -2   2   4     1426.96     1478.78     71.71 o 
  -1   2   4     7453.54     7517.07    146.00 o 
   0   2   4     4503.27     4382.61    146.59 o 
   1   2   4      616.07      606.35     68.60 o 
   2   2   4     2370.08     2291.88    112.36 o 
   3   2   4     1504.96     1496.46     86.43 o 
   4   2   4     1255.42     1130.41     82.24 o 
   5   2   4      456.17      524.33     79.99 o 
   6   2   4     1441.04     1482.38    118.64 o 
   7   2   4     2620.66     2738.92    191.79 o 
   8   2   4      898.57     1017.20    150.99 o 
   9   2   4        5.62      -53.55     95.44 o 
  10   2   4      599.04      841.13    214.22 o 
  11   2   4      462.56      545.79    205.55 o 
  12   2   4      112.27      114.54    218.38 o 
 -15   3   4      319.53      432.59    280.80 o 
 -14   3   4      693.76     1052.15    312.21 o 
 -13   3   4      663.87      745.64    208.77 o 
 -12   3   4      205.49      329.16    151.32 o 
 -11   3   4     2805.95     3236.65    287.89 o 
 -10   3   4     2779.15     2686.15    199.47 o 
  -9   3   4      281.33      330.89     86.74 o 
  -8   3   4     2486.56     2323.25    158.25 o 
  -7   3   4     7577.04     7655.00    247.56 o 
  -6   3   4     6242.54     5963.37    198.06 o 
  -5   3   4      401.13      367.67     59.23 o 
  -4   3   4    15900.04    15729.42    307.93 o 
  -3   3   4    57420.05    57311.95    999.80 o 
  -2   3   4     2049.83     1955.97    108.20 o 
  -1   3   4     2154.57     1919.04     84.29 o 
   0   3   4     3198.06     3110.27    124.84 o 
   1   3   4    10952.59    11174.88    243.02 o 
   2   3   4     2457.80     2372.70    109.07 o 
   3   3   4     1580.11     1542.75     98.10 o 
   4   3   4     6753.39     6870.95    211.21 o 
   5   3   4     2339.31     2246.25    147.92 o 
   6   3   4       13.59       44.90     54.80 o 
   7   3   4     1712.32     1571.21    155.55 o 
   8   3   4     1437.96     1469.83    201.64 o 
   9   3   4      185.83      314.81    144.45 o 
  10   3   4      232.44      216.37    142.75 o 
  11   3   4       25.67       10.71    128.11 o 
  12   3   4      749.38     1169.53    312.68 o 
 -15   4   4       13.98      -18.43    230.55 o 
 -14   4   4       95.62      276.33    235.08 o 
 -13   4   4      781.26      752.42    283.19 o 
 -12   4   4     1298.22     1464.56    256.59 o 
 -11   4   4       19.42      -14.01     88.03 o 
 -10   4   4        6.51      -47.84     66.39 o 
  -9   4   4     1036.23     1010.57    124.64 o 
  -8   4   4      263.20      246.30     69.51 o 
  -7   4   4       13.39       18.15     41.58 o 
  -6   4   4     4723.18     4753.23    184.55 o 
  -5   4   4    11143.39    11005.04    248.52 o 
  -4   4   4     4655.80     4625.88    154.74 o 
  -3   4   4      398.74      398.55     67.38 o 
  -2   4   4      305.81      331.46     58.11 o 
  -1   4   4     6348.77     5854.02    198.91 o 
   0   4   4     6268.65     6302.39    172.96 o 
   1   4   4       78.77       62.06     33.34 o 
   2   4   4     7886.21     7816.83    214.85 o 
   3   4   4     7768.74     7492.22    218.71 o 
   4   4   4      968.92     1041.96     91.73 o 
   5   4   4     1349.87     1308.56    116.27 o 
   6   4   4      320.41      374.95     89.83 o 
   7   4   4       66.25      155.37     84.90 o 
   8   4   4      390.11      430.38    132.44 o 
   9   4   4      144.96      307.32    131.14 o 
  10   4   4      457.26      524.87    190.94 o 
  11   4   4       14.08       59.86    130.06 o 
  12   4   4       35.40       49.19    343.83 o 
 -15   5   4      191.50       99.62    265.64 o 
 -14   5   4      167.61      203.80    213.51 o 
 -13   5   4      115.89      268.08    210.96 o 
 -12   5   4      487.99      704.89    244.98 o 
 -11   5   4      540.22      539.46    160.22 o 
 -10   5   4      527.59      492.77    142.32 o 
  -9   5   4      374.28      402.39     94.56 o 
  -8   5   4     1320.17     1276.45    128.55 o 
  -7   5   4       74.97       39.31     48.21 o 
  -6   5   4      754.17      675.58     89.56 o 
  -5   5   4      606.90      612.22     81.72 o 
  -4   5   4     1010.81      992.06     86.03 o 
  -3   5   4     2756.93     2404.64    132.58 o 
  -2   5   4     3474.76     3151.98    165.17 o 
  -1   5   4      462.49      447.88     75.85 o 
   0   5   4     8031.19     8252.96    217.06 o 
   1   5   4    12601.12    12610.11    388.31 o 
   2   5   4     4954.04     5110.11    326.15 o 
   3   5   4      862.08      852.47     80.67 o 
   4   5   4     1728.76     1707.13    108.21 o 
   5   5   4     2370.51     2370.49    148.77 o 
   6   5   4      205.48      161.87     90.19 o 
   7   5   4      511.72      507.93    131.53 o 
   8   5   4     2379.03     2393.60    237.95 o 
   9   5   4     1024.15     1395.61    219.06 o 
  10   5   4        0.41       38.53    129.02 o 
  11   5   4        3.36       -3.24    151.93 o 
 -15   6   4        1.57      -57.31    218.41 o 
 -14   6   4      415.16      619.77    295.13 o 
 -13   6   4     1189.88     1187.29    320.53 o 
 -12   6   4     1443.14     1643.84    353.74 o 
 -11   6   4      150.93      111.77    100.79 o 
 -10   6   4        6.45        3.88     83.93 o 
  -9   6   4       51.11      112.85     75.99 o 
  -8   6   4     1509.77     1569.38    142.35 o 
  -7   6   4        0.56       11.85     42.37 o 
  -6   6   4     4950.82     4944.74    204.45 o 
  -5   6   4     2956.84     2835.54    149.96 o 
  -4   6   4     1883.71     2017.42    127.00 o 
  -3   6   4      924.85      850.86     90.87 o 
  -2   6   4     2766.72     2432.54    156.04 o 
  -1   6   4     8618.36     8191.80    257.59 o 
   0   6   4      184.74      327.57     61.89 o 
   1   6   4     1419.42     1478.62    202.84 o 
   2   6   4     7411.90     7161.33    326.97 o 
   3   6   4     4421.99     4018.01    225.98 o 
   4   6   4     1617.49     1710.43    161.58 o 
   5   6   4       92.91       67.61     72.02 o 
   6   6   4       18.46       80.24     77.89 o 
   7   6   4       80.79       86.51     91.14 o 
   8   6   4       44.01       92.74     97.13 o 
   9   6   4      296.76      310.43    139.21 o 
  10   6   4      242.23      439.50    243.12 o 
  11   6   4       39.16       19.01    190.21 o 
 -14   7   4      702.37      871.87    334.18 o 
 -13   7   4       74.04      149.82    196.35 o 
 -12   7   4      218.17      210.31    178.69 o 
 -11   7   4      652.24      797.90    247.24 o 
 -10   7   4       34.10       21.64     76.50 o 
  -9   7   4       23.99      -45.09     66.97 o 
  -8   7   4        2.60       21.11     59.45 o 
  -7   7   4     2938.94     2777.98    172.56 o 
  -6   7   4     1515.07     1455.59    124.44 o 
  -5   7   4     2032.60     1964.16    132.70 o 
  -4   7   4      191.80      167.62     55.10 o 
  -3   7   4     8282.60     7909.28    295.91 o 
  -2   7   4     1107.94     1079.33    118.36 o 
  -1   7   4      337.72      380.75     80.09 o 
   0   7   4    10354.46    10413.12    382.20 o 
   1   7   4     6646.45     6611.77    442.68 o 
   2   7   4     1796.69     1765.00    184.26 o 
   3   7   4       37.61       38.32     59.94 o 
   4   7   4     1682.27     1425.22    187.33 o 
   5   7   4     4810.39     5304.38    337.06 o 
   6   7   4      146.05      176.28    111.72 o 
   7   7   4       15.10       20.38     89.58 o 
   8   7   4     1472.83     1996.54    367.94 o 
   9   7   4      567.66      612.93    198.73 o 
  10   7   4      138.72       82.27    153.37 o 
  11   7   4      328.52      186.63    228.90 o 
 -14   8   4      655.81     1019.88    363.57 o 
 -13   8   4      689.51     1176.43    347.82 o 
 -12   8   4      106.42      145.76    169.97 o 
 -11   8   4       53.93       40.58    137.06 o 
 -10   8   4        1.68      133.76    135.34 o 
  -9   8   4        6.44      -59.94     91.87 o 
  -8   8   4     1114.08     1101.67    133.88 o 
  -7   8   4      122.78      128.35     64.12 o 
  -6   8   4     1038.85      923.46    110.29 o 
  -5   8   4     1323.99     1387.88    122.98 o 
  -4   8   4     5412.33     5190.63    292.29 o 
  -3   8   4      486.31      631.35    113.16 o 
  -2   8   4     1570.12     1333.65    134.10 o 
  -1   8   4     1125.10     1122.58    118.62 o 
   0   8   4     7556.96     7881.47    247.60 o 
   1   8   4      474.61      531.81    147.64 o 
   2   8   4      887.59      753.87    144.56 o 
   3   8   4      860.77      908.23    163.91 o 
   4   8   4     1147.09     1004.07    185.62 o 
   5   8   4      812.80      803.97    171.05 o 
   6   8   4        9.32       10.22     85.52 o 
   7   8   4     2764.25     3174.29    306.61 o 
   8   8   4       71.14      143.61    126.48 o 
   9   8   4      157.75      182.23    158.51 o 
  10   8   4      319.75      721.64    233.60 o 
  11   8   4      151.31      133.71    342.88 o 
 -14   9   4      840.99      890.13    358.43 o 
 -13   9   4      192.13      273.44    222.08 o 
 -12   9   4      123.89       72.73    169.01 o 
 -11   9   4     1079.91     1125.93    312.79 o 
 -10   9   4      430.95      423.75    204.70 o 
  -9   9   4       11.47       32.68    120.55 o 
  -8   9   4       20.26       63.48    116.87 o 
  -7   9   4      978.50     1018.48    128.80 o 
  -6   9   4     1100.52     1191.42    121.46 o 
  -5   9   4      167.63      238.48     70.28 o 
  -4   9   4     3468.64     3365.66    207.41 o 
  -3   9   4     4372.21     4415.29    212.58 o 
  -2   9   4      424.89      390.12     96.09 o 
  -1   9   4      196.23      226.10     76.18 o 
   0   9   4     7347.38     7261.70    424.93 o 
   1   9   4       21.62      -10.27     87.39 o 
   2   9   4        4.70      -49.89     49.89 o 
   3   9   4        3.69        6.64     59.98 o 
   4   9   4     4530.07     4897.80    337.74 o 
   5   9   4     3095.05     2996.64    274.14 o 
   6   9   4      452.56      494.40    149.11 o 
   7   9   4        1.94       22.30    109.54 o 
   8   9   4     1047.36     1366.30    268.12 o 
   9   9   4      978.12     1207.92    273.73 o 
  10   9   4       93.20      192.72    192.82 o 
 -13  10   4      270.46      135.03    192.90 o 
 -12  10   4      414.92      219.86    270.17 o 
 -11  10   4        0.27       -0.06    148.90 o 
 -10  10   4      104.90       41.45    138.89 o 
  -9  10   4      681.06      747.15    232.20 o 
  -8  10   4      181.78      255.39    162.01 o 
  -7  10   4      427.32      493.86    136.41 o 
  -6  10   4     2154.62     2363.26    176.27 o 
  -5  10   4     2632.22     2600.15    177.73 o 
  -4  10   4      930.96      981.07    132.32 o 
  -3  10   4       66.01       35.59     51.42 o 
  -2  10   4     1461.34     1428.11    155.95 o 
  -1  10   4     3509.41     3406.79    211.99 o 
   0  10   4      880.36     1146.06    204.36 o 
   1  10   4        4.18       33.51     61.79 o 
   2  10   4       48.49       49.34     65.24 o 
   3  10   4      353.07      339.54    120.32 o 
   4  10   4      225.90      239.44    135.03 o 
   5  10   4      561.13      656.66    200.72 o 
   6  10   4       92.11       84.26    104.45 o 
   7  10   4      246.46      472.99    174.96 o 
   8  10   4      352.73      342.18    168.49 o 
   9  10   4       16.61       51.09    151.51 o 
  10  10   4       97.79      -64.19    155.71 o 
 -13  11   4       57.15      127.61    223.19 o 
 -12  11   4       12.33       57.31    167.04 o 
 -11  11   4      515.47      429.66    222.34 o 
 -10  11   4     1553.61     1811.86    347.06 o 
  -9  11   4      266.76      337.47    184.99 o 
  -8  11   4      948.08      870.24    251.94 o 
  -7  11   4      505.47      504.23    192.19 o 
  -6  11   4      761.43      869.13    126.41 o 
  -5  11   4       21.77       27.29     56.51 o 
  -4  11   4     4114.85     4063.17    226.73 o 
  -3  11   4     4199.76     3941.60    222.90 o 
  -2  11   4       54.91       55.67     72.83 o 
  -1  11   4        2.53       -7.73     58.18 o 
   0  11   4      313.04      435.52    242.83 o 
   1  11   4      408.10      463.96    128.91 o 
   2  11   4       20.63        3.06     66.37 o 
   3  11   4       90.25       72.76     86.21 o 
   4  11   4      359.52      423.24    175.94 o 
   5  11   4     2423.76     2298.15    325.18 o 
   6  11   4       89.20       72.59    109.33 o 
   7  11   4      274.15      319.24    159.14 o 
   8  11   4      879.28     1096.88    261.23 o 
   9  11   4      503.22      634.55    238.24 o 
 -12  12   4      233.65      250.15    233.88 o 
 -11  12   4       40.82     -102.99    113.65 o 
 -10  12   4      204.39      216.61    178.64 o 
  -9  12   4      671.04      940.91    287.21 o 
  -8  12   4      840.08      776.85    260.12 o 
  -7  12   4        9.73       -9.89     98.03 o 
  -6  12   4     1110.08     1243.34    192.25 o 
  -5  12   4      897.32     1237.03    147.92 o 
  -4  12   4      405.69      476.90    109.20 o 
  -3  12   4      531.42      581.49    116.11 o 
  -2  12   4     1129.18     1372.35    173.65 o 
  -1  12   4      174.43      349.53    145.42 o 
   0  12   4      436.54      509.30    136.91 o 
   1  12   4       58.65       64.08     89.01 o 
   2  12   4      657.98      676.31    160.79 o 
   3  12   4      274.00      413.42    141.57 o 
   4  12   4       29.04       35.75    114.46 o 
   5  12   4      292.79      190.42    154.23 o 
   6  12   4      810.72      903.85    217.21 o 
   7  12   4      421.96      473.21    209.76 o 
   8  12   4      142.40      171.72    179.66 o 
   9  12   4        8.22       24.53    162.36 o 
 -12  13   4        8.15       60.41    204.27 o 
 -11  13   4      883.76      286.59    614.36 o 
 -10  13   4      564.50      461.93    234.82 o 
  -9  13   4       44.83       41.75    162.08 o 
  -8  13   4      829.28      814.33    262.61 o 
  -7  13   4     2241.59     2807.34    370.70 o 
  -6  13   4      403.50      327.17    130.01 o 
  -5  13   4      168.39      180.63    103.45 o 
  -4  13   4       17.47       67.21     71.25 o 
  -3  13   4     3520.02     3595.29    235.62 o 
  -2  13   4     1347.17     1385.51    200.62 o 
  -1  13   4       74.64       43.29     77.50 o 
   0  13   4      429.18      551.61    149.20 o 
   1  13   4     1338.09     1574.12    217.93 o 
   2  13   4      482.55      468.44    144.31 o 
   3  13   4       17.34        9.89    104.76 o 
   4  13   4      170.07       70.26    125.69 o 
   5  13   4      990.02     1278.47    306.45 o 
   6  13   4      318.40      515.23    177.33 o 
   7  13   4       18.36      103.12    119.99 o 
   8  13   4      149.49      108.78    166.02 o 
 -11  14   4       18.94       77.45    208.93 o 
 -10  14   4       46.59        4.94    152.76 o 
  -9  14   4      562.75      256.14    342.16 o 
  -8  14   4      289.75      500.11    235.71 o 
  -7  14   4        4.11      105.21    148.48 o 
  -6  14   4      240.43      309.68    186.59 o 
  -5  14   4       16.61       21.43     97.28 o 
  -4  14   4       66.38       84.16    107.08 o 
  -3  14   4        1.25       31.71     93.57 o 
  -2  14   4       40.77       81.77     80.59 o 
  -1  14   4      451.37      539.59    154.57 o 
   0  14   4       66.68       20.12     86.95 o 
   1  14   4      556.60      489.64    159.67 o 
   2  14   4      737.52      720.44    182.04 o 
   3  14   4        4.37      -52.37     91.88 o 
   4  14   4      236.04      342.58    181.76 o 
   5  14   4        0.30       67.92    130.81 o 
   6  14   4      400.72      216.29    143.29 o 
   7  14   4      482.01      383.45    186.35 o 
   8  14   4      111.30       90.65    162.00 o 
 -10  15   4      137.07       53.19    215.29 o 
  -9  15   4        0.07     -100.86    142.94 o 
  -8  15   4      220.58       96.00    170.55 o 
  -7  15   4      299.30      456.19    213.65 o 
  -6  15   4      351.94      486.37    177.58 o 
  -5  15   4      155.10      228.94    138.75 o 
  -4  15   4      425.06      493.50    223.97 o 
  -3  15   4      816.60     1035.30    269.93 o 
  -2  15   4       90.50       15.56    135.11 o 
  -1  15   4        0.17      -40.10     83.29 o 
   0  15   4      301.54      312.33    131.93 o 
   1  15   4     1313.01     1367.86    227.67 o 
   2  15   4      424.61      392.74    199.49 o 
   3  15   4        8.33      -88.19    124.64 o 
   4  15   4      112.04      210.38    153.81 o 
   5  15   4      363.79      284.95    199.41 o 
   6  15   4       19.26       84.12    139.14 o 
   7  15   4      185.30      130.24    157.51 o 
 -10  16   4       34.35      -57.78    215.58 o 
  -9  16   4      115.50       42.85    181.08 o 
  -8  16   4       56.73       95.08    173.70 o 
  -7  16   4        0.32       -5.30    152.39 o 
  -6  16   4       57.17      189.77    141.06 o 
  -5  16   4      366.71      563.74    353.86 o 
  -4  16   4      833.20     1068.42    289.19 o 
  -3  16   4        6.77       24.55    146.52 o 
  -2  16   4       24.28       36.10    146.37 o 
  -1  16   4       55.14       89.90    163.45 o 
   0  16   4      249.10      424.91    159.24 o 
   1  16   4       56.20      158.29    143.38 o 
   2  16   4      972.21     1308.05    316.92 o 
   3  16   4      283.77      295.37    194.22 o 
   4  16   4      104.25       74.65    160.23 o 
   5  16   4       52.72      -24.17    136.89 o 
   6  16   4       64.57       35.16    138.40 o 
  -9  17   4        4.87      -25.23    197.44 o 
  -8  17   4      131.67       78.12    190.98 o 
  -7  17   4      725.18      435.60    228.08 o 
  -6  17   4       73.61       11.00    136.85 o 
  -5  17   4       11.40       -8.98    151.62 o 
  -4  17   4       12.61       38.36    174.77 o 
  -3  17   4      917.61     1046.56    288.00 o 
  -2  17   4      312.40      292.00    205.17 o 
  -1  17   4       30.53       79.59    168.30 o 
   0  17   4      674.50     1008.57    430.03 o 
   1  17   4      951.23      863.90    270.65 o 
   2  17   4      270.97      331.54    218.36 o 
   3  17   4       42.73       72.40    160.16 o 
   4  17   4      607.83      656.12    225.78 o 
   5  17   4       53.43      130.79    225.74 o 
  -7  18   4       25.56        6.49    177.10 o 
  -6  18   4       96.87     -115.46    166.54 o 
  -5  18   4       27.23       13.71    160.00 o 
  -4  18   4      209.99      -63.27    233.76 o 
  -3  18   4        9.52      -49.19    135.14 o 
  -2  18   4       38.27        2.72    152.74 o 
  -1  18   4      233.46       58.13    235.43 o 
   0  18   4      374.76        2.22    319.48 o 
   1  18   4        8.52      240.92    264.80 o 
   2  18   4      351.80      328.01    203.24 o 
   3  18   4      567.26      500.85    245.96 o 
   4  18   4       53.79       21.42    225.95 o 
  -5  19   4       16.83     -161.75    191.31 o 
  -4  19   4      187.09      -73.06    291.30 o 
  -3  19   4      263.38      244.59    268.14 o 
  -2  19   4        7.41       -8.16    186.70 o 
  -1  19   4       18.80       98.40    191.03 o 
   0  19   4      179.72      118.99    340.85 o 
   1  19   4      506.82      549.67    317.84 o 
   2  19   4      125.77       49.66    323.78 o 
 -16   1   5        2.55        9.72    239.75 o 
 -15   1   5        1.27      -32.33    165.83 o 
 -14   1   5        5.46      -32.37    114.09 o 
 -13   1   5      324.72      366.38    139.19 o 
 -12   1   5     1732.03     2014.84    218.28 o 
 -11   1   5        8.54        8.04     78.34 o 
 -10   1   5       38.03       44.06     56.38 o 
  -9   1   5       82.90        7.91     47.34 o 
  -8   1   5      410.10      457.22     95.31 o 
  -7   1   5       27.00       30.78     44.78 o 
  -6   1   5       28.93       22.95     40.76 o 
  -5   1   5      627.09      556.65     82.27 o 
  -4   1   5       40.17       86.94     37.81 o 
  -3   1   5      691.06      683.69     55.26 o 
  -2   1   5    13987.83    13701.67    211.92 o 
  -1   1   5       26.31       23.73     29.64 o 
   0   1   5      109.24       81.98     39.19 o 
   1   1   5     4263.96     4477.67    177.78 o 
   2   1   5      116.19       92.90     38.61 o 
   3   1   5        0.20        5.31     28.37 o 
   4   1   5     1286.10     1335.00     92.45 o 
   5   1   5       48.59       87.57     49.27 o 
   6   1   5      107.97       73.99     57.21 o 
   7   1   5      264.80      197.69     81.76 o 
   8   1   5        4.35       -0.57     73.82 o 
   9   1   5        8.44       44.79    117.32 o 
  10   1   5       51.99       72.51    123.41 o 
  11   1   5        5.80       24.27    126.66 o 
 -16   2   5       51.38       93.93    271.41 o 
 -15   2   5      108.00      217.56    187.80 o 
 -14   2   5       73.11       73.40    144.92 o 
 -13   2   5       98.18      160.78    132.58 o 
 -12   2   5      397.19      461.35    161.75 o 
 -11   2   5      707.19      662.22    147.33 o 
 -10   2   5      288.18      278.31     80.91 o 
  -9   2   5        1.92      -22.83     41.63 o 
  -8   2   5       39.73       29.84     39.80 o 
  -7   2   5      940.46      876.74     86.93 o 
  -6   2   5     1199.50     1240.38    135.54 o 
  -5   2   5    10302.18     9581.17    310.79 o 
  -4   2   5     1303.73     1230.58     95.14 o 
  -3   2   5      731.07      665.77     56.03 o 
  -2   2   5       24.42       12.13     24.14 o 
  -1   2   5      388.11      381.44     49.41 o 
   0   2   5     1741.82     1789.11    107.86 o 
   1   2   5     1727.76     1550.37    108.54 o 
   2   2   5     2273.46     2262.95    141.15 o 
   3   2   5        3.23      -11.22     27.72 o 
   4   2   5      217.64      210.75     58.04 o 
   5   2   5      145.84      134.59     59.56 o 
   6   2   5       51.27       66.93     59.97 o 
   7   2   5        8.14      -10.25     65.03 o 
   8   2   5      224.65      157.43    116.85 o 
   9   2   5       10.81      -30.35     92.29 o 
  10   2   5      137.84      -13.04    122.04 o 
  11   2   5        5.84      -39.22    120.60 o 
 -15   3   5       52.16      188.72    242.79 o 
 -14   3   5      435.52      714.34    226.99 o 
 -13   3   5       13.75       71.58    127.73 o 
 -12   3   5       68.58      242.40    124.76 o 
 -11   3   5      293.48      216.16    111.44 o 
 -10   3   5      369.35      425.80    127.98 o 
  -9   3   5       99.63       99.58     55.66 o 
  -8   3   5      452.55      441.14     82.49 o 
  -7   3   5     1565.39     1602.37    113.44 o 
  -6   3   5      451.57      400.60     58.93 o 
  -5   3   5     3652.97     3893.14    205.49 o 
  -4   3   5    29187.82    29215.99    563.48 o 
  -3   3   5     2746.50     2847.97    133.16 o 
  -2   3   5      109.63       99.86     34.36 o 
  -1   3   5     3842.67     3791.55    120.16 o 
   0   3   5      458.13      493.27     69.64 o 
   1   3   5       19.57        3.55     31.45 o 
   2   3   5     1478.27     1540.56    155.76 o 
   3   3   5        4.35       10.95     29.22 o 
   4   3   5      330.15      379.64     69.85 o 
   5   3   5       19.40       19.52     47.19 o 
   6   3   5        1.83       58.71     61.17 o 
   7   3   5      320.06      390.55    121.48 o 
   8   3   5      366.93      473.58    161.86 o 
   9   3   5      138.39      177.78    135.76 o 
  10   3   5       28.12      -14.91    115.19 o 
  11   3   5       13.37       73.58    145.74 o 
 -15   4   5       10.78     -124.92    200.24 o 
 -14   4   5       10.87       -2.29    165.75 o 
 -13   4   5        1.42      -75.05    100.38 o 
 -12   4   5       10.06      -50.70    102.44 o 
 -11   4   5      739.33      801.57    181.84 o 
 -10   4   5      468.12      452.96    132.11 o 
  -9   4   5      497.27      477.85     96.28 o 
  -8   4   5        1.18        8.48     41.18 o 
  -7   4   5      337.55      372.99     70.54 o 
  -6   4   5     1429.55     1514.07    100.74 o 
  -5   4   5     6313.81     6290.67    196.58 o 
  -4   4   5     1207.54     1360.24     83.60 o 
  -3   4   5      364.99      395.24     68.24 o 
  -2   4   5      130.16       76.33     38.90 o 
  -1   4   5      475.65      579.53     62.83 o 
   0   4   5     2765.33     2642.38    129.56 o 
   1   4   5      687.00      681.36     76.87 o 
   2   4   5        1.57      -17.39     29.48 o 
   3   4   5       42.21       64.23     43.07 o 
   4   4   5       33.37       31.24     38.38 o 
   5   4   5       50.50       51.08     52.59 o 
   6   4   5      219.27      235.89     99.39 o 
   7   4   5       21.26       25.25     78.80 o 
   8   4   5       81.94      109.03     95.80 o 
   9   4   5      192.23       89.11    132.94 o 
  10   4   5        7.46      -10.99    124.75 o 
  11   4   5       10.99      -42.26    131.48 o 
 -15   5   5        3.11       52.08    212.58 o 
 -14   5   5       13.52      -65.36    163.18 o 
 -13   5   5       16.78       10.25    159.75 o 
 -12   5   5        6.00      -49.40     95.06 o 
 -11   5   5      242.99      160.62    103.86 o 
 -10   5   5      117.17      145.04     95.21 o 
  -9   5   5       39.52       34.05     61.87 o 
  -8   5   5      607.38      479.79     91.85 o 
  -7   5   5     1342.71     1354.14    112.97 o 
  -6   5   5       28.56       26.52     36.34 o 
  -5   5   5     4039.12     3911.56    158.21 o 
  -4   5   5    13410.85    13911.21    371.19 o 
  -3   5   5      641.80      765.02     88.02 o 
  -2   5   5     1041.92     1051.51     92.30 o 
  -1   5   5     3159.90     3442.66    171.76 o 
   0   5   5      441.63      506.79     67.28 o 
   1   5   5        4.82       23.73     30.54 o 
   2   5   5       88.86       84.04     44.78 o 
   3   5   5       70.44       81.70     44.47 o 
   4   5   5      172.19      170.58     57.65 o 
   5   5   5      653.69      709.52    137.95 o 
   6   5   5      584.04      501.80    131.34 o 
   7   5   5      104.36      193.85    100.72 o 
   8   5   5      261.88      216.10    119.68 o 
   9   5   5        2.36       35.33    119.54 o 
  10   5   5        8.65       25.10    117.25 o 
  11   5   5        9.52       -9.65    157.27 o 
 -15   6   5        0.80       24.89    206.78 o 
 -14   6   5       38.50      119.48    199.65 o 
 -13   6   5        3.55       41.06    160.78 o 
 -12   6   5       22.64      -10.25    125.89 o 
 -11   6   5      239.02      117.66     99.14 o 
 -10   6   5      305.17      283.38    107.45 o 
  -9   6   5      316.79      264.74     99.80 o 
  -8   6   5      572.76      566.47     99.04 o 
  -7   6   5      110.67      104.28     53.41 o 
  -6   6   5      419.73      509.59     82.10 o 
  -5   6   5      309.10      314.84     66.06 o 
  -4   6   5      115.82      139.06     45.11 o 
  -3   6   5       76.14       66.42     48.08 o 
  -2   6   5      253.10      163.28     68.69 o 
  -1   6   5      212.61      334.15     75.41 o 
   0   6   5      542.59      544.04     77.38 o 
   1   6   5     3179.66     2948.13    261.10 o 
   2   6   5       97.81       76.30     64.64 o 
   3   6   5      194.47      123.22     67.49 o 
   4   6   5      610.87      625.99    123.89 o 
   5   6   5     1420.90     1513.47    171.32 o 
   6   6   5        1.08       13.63     74.73 o 
   7   6   5        0.45       32.72     84.72 o 
   8   6   5       46.41       82.64    103.30 o 
   9   6   5        0.59       25.47    131.60 o 
  10   6   5       12.80      147.59    196.15 o 
  11   6   5        9.06      104.30    222.98 o 
 -15   7   5      103.65      177.97    264.27 o 
 -14   7   5       48.88       24.60    196.02 o 
 -13   7   5      128.90      107.60    164.50 o 
 -12   7   5      291.20      169.23    170.89 o 
 -11   7   5      105.48       93.95    136.44 o 
 -10   7   5      105.22       25.33     76.94 o 
  -9   7   5        0.28       76.25     71.64 o 
  -8   7   5       94.51       45.97     68.04 o 
  -7   7   5        0.17        6.35     46.31 o 
  -6   7   5        0.35       11.57     39.50 o 
  -5   7   5     3048.57     2953.26    161.20 o 
  -4   7   5      164.06      150.59     50.92 o 
  -3   7   5      121.85      142.41     56.41 o 
  -2   7   5      120.88      155.91     63.86 o 
  -1   7   5      803.24      720.59    105.38 o 
   0   7   5       65.59       72.83     42.49 o 
   1   7   5      219.21      168.41     96.07 o 
   2   7   5      215.65      174.34     84.52 o 
   3   7   5      835.90      916.46    168.72 o 
   4   7   5      288.80      397.36    135.77 o 
   5   7   5      174.91      228.24    112.37 o 
   6   7   5      630.97      694.25    180.20 o 
   7   7   5      149.29      108.45    115.73 o 
   8   7   5       18.33       17.61    115.51 o 
   9   7   5       39.23       45.46    182.86 o 
  10   7   5       35.50       -0.10    199.17 o 
 -14   8   5       21.93       67.04    233.42 o 
 -13   8   5        8.06      -80.80    164.54 o 
 -12   8   5      197.26      298.90    200.07 o 
 -11   8   5        0.15      -59.18    110.32 o 
 -10   8   5      572.27      495.14    202.57 o 
  -9   8   5       41.00      -21.27     70.08 o 
  -8   8   5        9.60       -0.34     56.92 o 
  -7   8   5        4.07       10.99     50.52 o 
  -6   8   5      903.03      871.92    107.64 o 
  -5   8   5      455.51      388.23     83.33 o 
  -4   8   5       54.34       56.16     45.21 o 
  -3   8   5     2893.92     2819.61    195.69 o 
  -2   8   5      600.91      600.68    105.86 o 
  -1   8   5     2320.97     2550.08    168.99 o 
   0   8   5       64.17       41.96     41.25 o 
   1   8   5      185.57      346.10    132.77 o 
   2   8   5       65.00      126.32     72.45 o 
   3   8   5     1548.77     1388.66    189.48 o 
   4   8   5      105.43       68.83     86.12 o 
   5   8   5      941.84      911.36    185.06 o 
   6   8   5      540.01      486.25    155.65 o 
   7   8   5        0.27       32.59    112.90 o 
   8   8   5        3.19       52.63    125.31 o 
   9   8   5        0.59        8.02    137.62 o 
  10   8   5        4.70       97.63    183.23 o 
 -14   9   5       43.75      222.52    234.28 o 
 -13   9   5       22.92       39.11    141.06 o 
 -12   9   5       33.82       59.11    151.67 o 
 -11   9   5      101.18      -55.36    127.45 o 
 -10   9   5       14.49       19.03    118.86 o 
  -9   9   5      121.29      136.00    132.69 o 
  -8   9   5        1.59       -4.99     68.09 o 
  -7   9   5       84.80      130.35     63.22 o 
  -6   9   5      138.55      142.33     64.81 o 
  -5   9   5     1167.55     1077.69    117.74 o 
  -4   9   5     7147.50     7036.13    245.87 o 
  -3   9   5      617.48      671.34    126.46 o 
  -2   9   5     1478.14     1411.81    148.00 o 
  -1   9   5     1079.46     1170.35    135.34 o 
   0   9   5      339.01      427.78    144.86 o 
   1   9   5       61.60      168.60    104.37 o 
   2   9   5      176.19      187.69     96.96 o 
   3   9   5      111.05       95.49     75.32 o 
   4   9   5      611.99      497.77    152.21 o 
   5   9   5      109.61       35.67     86.32 o 
   6   9   5       10.47       19.88     94.83 o 
   7   9   5        2.82       42.75    120.36 o 
   8   9   5      318.31      301.16    169.31 o 
   9   9   5       77.81       86.35    162.00 o 
  10   9   5      168.93      463.32    270.97 o 
 -14  10   5       12.00       28.94    226.97 o 
 -13  10   5       21.54       73.10    190.27 o 
 -12  10   5       66.82      -10.39    165.15 o 
 -11  10   5        1.59       42.58    141.06 o 
 -10  10   5      109.04       29.40    127.76 o 
  -9  10   5       99.54       37.48    141.19 o 
  -8  10   5       53.91       51.74    122.29 o 
  -7  10   5        0.56       -2.86     65.88 o 
  -6  10   5      171.01      177.94     74.16 o 
  -5  10   5      684.56      731.98    105.76 o 
  -4  10   5     1402.23     1364.60    136.34 o 
  -3  10   5     2298.71     2168.19    193.00 o 
  -2  10   5     1015.04     1041.07    146.88 o 
  -1  10   5      523.27      601.81    114.65 o 
   0  10   5      503.20      553.26    163.13 o 
   1  10   5      161.97       65.02     69.64 o 
   2  10   5      371.22      261.78    113.96 o 
   3  10   5       13.76       11.64     74.60 o 
   4  10   5      344.76      305.14    132.97 o 
   5  10   5       64.03       -4.48     99.43 o 
   6  10   5      179.62      357.06    145.46 o 
   7  10   5      555.28      802.92    221.07 o 
   8  10   5       33.06       56.90    132.52 o 
   9  10   5       24.25       72.41    164.82 o 
 -13  11   5       14.46     -110.64    186.72 o 
 -12  11   5      152.91       43.19    188.03 o 
 -11  11   5      402.83      697.45    253.10 o 
 -10  11   5       29.65      -62.60    131.85 o 
  -9  11   5      113.49      201.66    168.35 o 
  -8  11   5       14.64      -19.87    114.74 o 
  -7  11   5      772.19      795.06    230.49 o 
  -6  11   5      350.27      329.00     96.06 o 
  -5  11   5      721.84      795.61    115.40 o 
  -4  11   5     1903.84     1963.61    167.05 o 
  -3  11   5      534.40      594.70    132.94 o 
  -2  11   5       11.02      -23.10     65.40 o 
  -1  11   5      497.76      457.87    159.37 o 
   0  11   5      115.43      127.85    117.44 o 
   1  11   5       62.63      -34.83     74.79 o 
   2  11   5        1.84      -41.76     72.59 o 
   3  11   5      114.02      145.86    106.73 o 
   4  11   5       19.11       36.00     79.61 o 
   5  11   5        0.52      -44.13     97.35 o 
   6  11   5      331.42      293.37    149.24 o 
   7  11   5       64.71       22.90    128.24 o 
   8  11   5       41.84      117.95    154.65 o 
   9  11   5      100.79      160.56    167.24 o 
 -13  12   5       29.39      -84.33    191.29 o 
 -12  12   5       34.68      -98.17    161.64 o 
 -11  12   5       10.85      -11.34    148.75 o 
 -10  12   5       36.88       77.18    155.65 o 
  -9  12   5       64.98       50.77    137.38 o 
  -8  12   5      627.67      744.07    241.48 o 
  -7  12   5       85.03       77.82    129.55 o 
  -6  12   5      485.82      524.87    142.18 o 
  -5  12   5      573.95      466.04    101.51 o 
  -4  12   5       42.39       73.40     67.86 o 
  -3  12   5      206.21      186.45     81.62 o 
  -2  12   5       43.46       46.29     97.04 o 
  -1  12   5       36.42      106.98    112.33 o 
   0  12   5       72.50      126.97     98.28 o 
   1  12   5        0.44       -4.30     70.31 o 
   2  12   5       51.73        6.93     82.35 o 
   3  12   5        1.79       13.99     79.39 o 
   4  12   5       64.27      123.79    126.97 o 
   5  12   5      111.05      114.37    137.96 o 
   6  12   5        1.85        5.47    105.55 o 
   7  12   5        0.52      -18.95    100.49 o 
   8  12   5      193.90      184.85    177.77 o 
 -12  13   5       23.92       55.44    197.90 o 
 -11  13   5      144.69       60.42    297.15 o 
 -10  13   5      282.75      116.07    200.27 o 
  -9  13   5      190.37      225.45    187.58 o 
  -8  13   5      104.49      239.15    174.35 o 
  -7  13   5      224.22      322.97    179.30 o 
  -6  13   5       81.02      148.20    112.02 o 
  -5  13   5       42.95       53.44     73.51 o 
  -4  13   5       50.23       41.05     69.99 o 
  -3  13   5        9.99       15.07     79.42 o 
  -2  13   5       52.95       59.46    106.03 o 
  -1  13   5        6.10       31.52    184.81 o 
   0  13   5      252.90      135.25    106.29 o 
   1  13   5       22.29       24.84     88.52 o 
   2  13   5        4.35      -10.33     74.93 o 
   3  13   5       67.72       85.57    105.47 o 
   4  13   5        2.72      -37.02    102.80 o 
   5  13   5      252.70      280.98    177.61 o 
   6  13   5      152.97      186.95    142.66 o 
   7  13   5       61.61      -18.45    145.44 o 
   8  13   5       86.66      -12.49    173.01 o 
 -11  14   5       19.75       23.89    198.04 o 
 -10  14   5       22.97       10.87    141.64 o 
  -9  14   5      203.65      199.00    195.28 o 
  -8  14   5       58.05       79.48    169.16 o 
  -7  14   5      132.24      126.02    152.59 o 
  -6  14   5        4.90       56.92    105.16 o 
  -5  14   5     1064.56     1339.58    200.92 o 
  -4  14   5      234.63      289.00    130.62 o 
  -3  14   5      599.17      688.99    171.19 o 
  -2  14   5      271.34      355.53    263.37 o 
  -1  14   5       18.31       27.13     91.49 o 
   0  14   5        8.55      -21.08     77.70 o 
   1  14   5        2.81       89.57     99.71 o 
   2  14   5      165.51      172.90    114.88 o 
   3  14   5        2.99       35.89    115.06 o 
   4  14   5        0.45      -19.70    124.77 o 
   5  14   5       29.36      -45.91    123.67 o 
   6  14   5       11.19       17.73    126.26 o 
   7  14   5        3.77      272.15    163.15 o 
 -11  15   5       73.74       -3.40    214.34 o 
 -10  15   5       50.00       82.25    168.38 o 
  -9  15   5       16.87      -52.68    125.69 o 
  -8  15   5       92.68       29.46    169.35 o 
  -7  15   5       51.68       13.45    110.93 o 
  -6  15   5      622.06      707.84    195.08 o 
  -5  15   5       18.97      -10.39    124.13 o 
  -4  15   5      575.91      651.42    228.62 o 
  -3  15   5      373.09      506.69    216.65 o 
  -2  15   5      170.09      245.38    109.54 o 
  -1  15   5       20.23       59.21     97.74 o 
   0  15   5       13.85       44.02    100.79 o 
   1  15   5       17.51      -26.83     97.66 o 
   2  15   5      188.34      290.51    143.87 o 
   3  15   5       23.65      -68.30    123.51 o 
   4  15   5       64.03      116.34    160.25 o 
   5  15   5       75.36      103.01    126.59 o 
   6  15   5      177.03      211.72    157.36 o 
 -10  16   5        1.55     -112.64    216.36 o 
  -9  16   5       13.31       50.60    194.11 o 
  -8  16   5       90.05      -27.76    117.68 o 
  -7  16   5      335.99      444.23    181.30 o 
  -6  16   5        5.77       70.75    152.67 o 
  -5  16   5       59.91       75.06    165.44 o 
  -4  16   5      144.93      129.55    166.95 o 
  -3  16   5       78.98      151.75    167.64 o 
  -2  16   5       40.34        0.41    141.20 o 
  -1  16   5      402.88      499.66    173.72 o 
   0  16   5      156.94      319.23    142.42 o 
   1  16   5      306.63      259.18    140.69 o 
   2  16   5      132.53       81.19    152.25 o 
   3  16   5      160.98      124.56    181.70 o 
   4  16   5       92.60       80.00    142.42 o 
   5  16   5        0.11       -4.92    139.95 o 
  -9  17   5        3.88       43.03    165.23 o 
  -8  17   5       37.70      132.08    168.20 o 
  -7  17   5        6.02      -28.03    140.42 o 
  -6  17   5      211.85      168.00    187.68 o 
  -5  17   5        1.03      -42.06    162.58 o 
  -4  17   5      395.77       48.71    250.23 o 
  -3  17   5      236.22      170.87    186.52 o 
  -2  17   5      174.15      161.31    188.02 o 
  -1  17   5       98.46       52.77    167.30 o 
   0  17   5       14.89       71.55    128.36 o 
   1  17   5       85.78       54.74    150.27 o 
   2  17   5       93.15      275.84    191.12 o 
   3  17   5        1.60      -63.13    267.78 o 
   4  17   5       67.98      179.31    227.77 o 
  -7  18   5      196.85      130.61    216.57 o 
  -6  18   5       33.10       21.37    166.48 o 
  -5  18   5       57.33      169.73    178.50 o 
  -4  18   5        2.21       -7.88    256.20 o 
  -3  18   5       27.16       22.39    150.70 o 
  -2  18   5       20.01      -28.53    141.71 o 
  -1  18   5        9.26       18.19    154.20 o 
   0  18   5      457.66      -98.37    207.73 o 
   1  18   5        2.48     -134.18    134.18 o 
   2  18   5       20.84       55.09    173.25 o 
   3  18   5       74.75       -8.88    284.26 o 
  -5  19   5       62.83       73.27    242.85 o 
  -4  19   5        2.72       85.00    301.81 o 
  -3  19   5        0.50       81.18    297.51 o 
  -2  19   5       19.56      -48.27    191.39 o 
  -1  19   5      281.35      107.93    185.55 o 
   0  19   5        6.72       -6.04    212.25 o 
   1  19   5      312.63      402.09    439.10 o 
 -16   0   6       55.51       50.83    237.01 o 
 -15   0   6      568.86      842.90    313.04 o 
 -14   0   6      158.98      482.17    245.37 o 
 -13   0   6     3550.79     3999.06    434.92 o 
 -12   0   6     1726.49     1833.33    319.91 o 
 -11   0   6     5359.76     5095.95    434.81 o 
 -10   0   6     2932.21     2551.39    295.29 o 
  -9   0   6     1391.82     1466.38    215.82 o 
  -8   0   6    11732.26    11953.91    529.45 o 
  -7   0   6     4122.37     4198.21    300.61 o 
  -6   0   6        5.05      -45.15     45.15 o 
  -5   0   6    10030.41     9845.60    246.00 o 
  -4   0   6     4459.59     4290.03    166.34 o 
  -3   0   6      843.05      812.05    100.24 o 
  -2   0   6      911.26      895.71    112.88 o 
  -1   0   6      367.83      375.81     94.06 o 
   0   0   6    18840.87    18430.96    509.90 o 
   1   0   6     4875.36     5038.19    183.46 o 
   2   0   6     8123.71     8159.11    257.16 o 
   3   0   6     9941.08    10034.46    282.25 o 
   4   0   6     4910.43     5219.51    229.54 o 
   5   0   6     1012.02     1086.74    159.89 o 
   6   0   6      198.39      134.86    119.30 o 
   7   0   6       89.14       69.42    112.27 o 
   8   0   6       12.35      -36.15    124.94 o 
   9   0   6      155.08      260.98    253.58 o 
  10   0   6       36.07      112.94    218.48 o 
  11   0   6      105.38      394.21    363.65 o 
 -16   1   6       21.30      -15.48    188.33 o 
 -15   1   6      183.56      315.15    191.25 o 
 -14   1   6      417.00      389.03    155.57 o 
 -13   1   6       27.24      128.17    112.02 o 
 -12   1   6      335.39      268.45    120.90 o 
 -11   1   6        0.50       78.11     95.03 o 
 -10   1   6     5556.35     5323.30    290.09 o 
  -9   1   6     6118.17     5726.38    279.31 o 
  -8   1   6     1609.54     1516.38    141.39 o 
  -7   1   6     1436.22     1398.95    132.95 o 
  -6   1   6     4275.26     4279.78    200.59 o 
  -5   1   6      920.32      838.11     82.56 o 
  -4   1   6     1847.26     1782.75     83.68 o 
  -3   1   6       27.49       30.92     28.07 o 
  -2   1   6     3405.54     3119.91    135.80 o 
  -1   1   6     6038.43     5915.96    194.53 o 
   0   1   6     1027.70      998.69     93.01 o 
   1   1   6      358.57      291.75     69.87 o 
   2   1   6     3553.50     3471.94    121.86 o 
   3   1   6    13042.34    13212.91    226.43 o 
   4   1   6      219.75      183.01     52.81 o 
   5   1   6     1412.79     1571.21    138.79 o 
   6   1   6     2926.22     3118.57    228.23 o 
   7   1   6      689.87      658.51    144.06 o 
   8   1   6       45.52      -55.53     87.21 o 
   9   1   6       74.13      110.69    134.74 o 
  10   1   6       94.56      179.86    156.51 o 
  11   1   6      229.94      473.30    288.40 o 
 -16   2   6      178.07      115.53    257.61 o 
 -15   2   6       17.87      -24.95    156.53 o 
 -14   2   6      103.58      200.72    149.71 o 
 -13   2   6      123.15      142.24    121.30 o 
 -12   2   6      924.77     1087.42    212.15 o 
 -11   2   6     1927.07     2046.09    214.08 o 
 -10   2   6     1849.72     1820.32    182.55 o 
  -9   2   6       96.84       32.68     60.24 o 
  -8   2   6     4781.69     4743.31    312.88 o 
  -7   2   6     2098.37     1817.93    172.52 o 
  -6   2   6     5076.67     4886.31    250.79 o 
  -5   2   6     3643.25     3533.81    178.66 o 
  -4   2   6     1188.44      939.71     78.35 o 
  -3   2   6      774.51      705.71     63.40 o 
  -2   2   6        9.92       19.97     26.23 o 
  -1   2   6        5.20       13.02     32.25 o 
   0   2   6     2574.27     2529.23    137.96 o 
   1   2   6     2076.16     1952.77    132.62 o 
   2   2   6      894.99      997.71    106.02 o 
   3   2   6     1443.82     1613.90    101.63 o 
   4   2   6     8758.15     8790.27    257.31 o 
   5   2   6     1898.16     2018.29    152.87 o 
   6   2   6      184.08      185.23     79.13 o 
   7   2   6      245.90      287.05    107.27 o 
   8   2   6      137.33      179.61    136.04 o 
   9   2   6      237.00      297.23    160.44 o 
  10   2   6       19.00        2.66    112.71 o 
  11   2   6      146.02      136.71    238.75 o 
 -16   3   6       97.38      241.96    270.57 o 
 -15   3   6        1.87      -18.21    145.87 o 
 -14   3   6       84.16      216.71    161.63 o 
 -13   3   6     1592.86     1793.66    266.82 o 
 -12   3   6      150.93      113.28    113.88 o 
 -11   3   6        8.81       83.96     88.09 o 
 -10   3   6      418.53      496.34    135.98 o 
  -9   3   6     3259.36     3019.91    239.51 o 
  -8   3   6      269.02      278.08     63.29 o 
  -7   3   6        2.82        7.75     45.93 o 
  -6   3   6     1011.33      869.05    118.82 o 
  -5   3   6    12030.09    12200.28    487.01 o 
  -4   3   6      130.98      200.42     55.87 o 
  -3   3   6      703.41      675.11     65.40 o 
  -2   3   6     7740.99     7505.50    181.73 o 
  -1   3   6      175.53      176.82     42.00 o 
   0   3   6      871.04      890.65     89.52 o 
   1   3   6     2347.01     2174.84    137.12 o 
   2   3   6     3180.94     2974.86    168.99 o 
   3   3   6      524.72      661.18     76.49 o 
   4   3   6        5.82       29.00     43.54 o 
   5   3   6     1498.59     1460.08    126.22 o 
   6   3   6     1542.31     1634.42    156.87 o 
   7   3   6       36.03      106.53     97.83 o 
   8   3   6        4.22      -18.04    101.60 o 
   9   3   6      123.91       22.48    123.33 o 
  10   3   6      378.43      181.18    185.73 o 
 -16   4   6      147.03      141.77    261.52 o 
 -15   4   6      406.10      406.26    287.24 o 
 -14   4   6      669.88      561.16    203.66 o 
 -13   4   6       68.56      121.30    130.39 o 
 -12   4   6     1317.49     1425.60    237.28 o 
 -11   4   6      360.76      434.33    136.07 o 
 -10   4   6       77.41       80.72     75.96 o 
  -9   4   6       81.28      147.01     78.81 o 
  -8   4   6     2302.81     2085.41    192.07 o 
  -7   4   6      853.58      827.33    131.72 o 
  -6   4   6     2919.14     2987.43    202.05 o 
  -5   4   6     6374.25     6173.62    229.02 o 
  -4   4   6    12770.81    12730.01    308.25 o 
  -3   4   6     5880.85     5257.77    191.91 o 
  -2   4   6     2710.35     2625.12    117.17 o 
  -1   4   6     3459.92     3495.33    128.42 o 
   0   4   6     5664.25     5445.14    147.54 o 
   1   4   6     5031.49     4978.57    197.84 o 
   2   4   6      178.00      164.68     50.43 o 
   3   4   6      837.64      828.67    103.37 o 
   4   4   6     1571.38     1628.28    122.94 o 
   5   4   6     1657.01     1687.26    157.45 o 
   6   4   6      123.23       33.92     81.43 o 
   7   4   6     1605.06     1742.68    263.13 o 
   8   4   6     1291.29     1564.73    281.32 o 
   9   4   6      405.15      221.45    161.91 o 
  10   4   6       42.88      -24.01    137.13 o 
 -15   5   6        0.77     -176.72    176.72 o 
 -14   5   6      508.34      779.13    290.23 o 
 -13   5   6      369.01      349.99    158.72 o 
 -12   5   6      230.82      160.85    127.49 o 
 -11   5   6       60.20       43.21     79.71 o 
 -10   5   6     1208.28     1160.37    183.85 o 
  -9   5   6      926.50      949.56    157.90 o 
  -8   5   6      245.53      105.03     72.48 o 
  -7   5   6      365.80      365.18     66.42 o 
  -6   5   6      309.80      237.84     54.71 o 
  -5   5   6    17042.25    17298.82    354.55 o 
  -4   5   6     1057.85     1023.76    104.08 o 
  -3   5   6       91.19      181.08     57.52 o 
  -2   5   6     9093.86     9468.07    252.67 o 
  -1   5   6     8863.52     8885.19    211.24 o 
   0   5   6        1.63       -2.55     32.85 o 
   1   5   6     1134.43      991.02     96.31 o 
   2   5   6     5577.64     5471.34    173.62 o 
   3   5   6     7053.04     7137.02    240.97 o 
   4   5   6      578.64      603.87    111.88 o 
   5   5   6       12.64       44.24     59.00 o 
   6   5   6     1997.24     2221.98    213.62 o 
   7   5   6      341.76      226.26    143.01 o 
   8   5   6       21.77      -23.87    103.28 o 
   9   5   6     1126.70      515.93    376.97 o 
  10   5   6      838.88      488.86    259.59 o 
 -15   6   6     1620.98     1714.72    421.39 o 
 -14   6   6      172.36      276.55    215.92 o 
 -13   6   6      245.71      196.08    189.84 o 
 -12   6   6      259.90      435.03    162.46 o 
 -11   6   6      124.54      174.98    107.42 o 
 -10   6   6      149.52      126.07     94.81 o 
  -9   6   6       43.06       91.11     76.49 o 
  -8   6   6      789.71      764.30    138.22 o 
  -7   6   6     2496.86     2234.76    195.98 o 
  -6   6   6      292.82      401.12     72.11 o 
  -5   6   6     3697.98     3784.55    158.24 o 
  -4   6   6     2102.53     1983.55    140.94 o 
  -3   6   6     2963.08     2844.06    158.88 o 
  -2   6   6       25.05       58.68     41.22 o 
  -1   6   6     3179.35     3152.00    177.85 o 
   0   6   6      903.53      811.83     95.90 o 
   1   6   6     2206.60     2004.43    184.55 o 
   2   6   6      217.44      195.49     86.41 o 
   3   6   6     7413.30     6977.28    323.55 o 
   4   6   6      125.28       96.79     67.50 o 
   5   6   6     1289.60     1312.73    162.01 o 
   6   6   6      245.10      289.92    118.00 o 
   7   6   6      435.38      548.42    155.01 o 
   8   6   6     1621.93     1851.77    315.82 o 
   9   6   6      132.48      161.80    140.33 o 
  10   6   6        7.34      -24.57    158.82 o 
 -15   7   6        7.90      -27.00    201.55 o 
 -14   7   6      308.97      357.52    236.96 o 
 -13   7   6      617.65      576.50    259.80 o 
 -12   7   6      139.31      221.14    172.19 o 
 -11   7   6        5.94       59.00     90.80 o 
 -10   7   6      849.46     1104.43    183.09 o 
  -9   7   6      356.18      377.39    115.97 o 
  -8   7   6      150.78      118.79     77.18 o 
  -7   7   6      189.25      246.57     68.45 o 
  -6   7   6     2484.16     2342.24    146.72 o 
  -5   7   6     1292.16     1163.17     99.94 o 
  -4   7   6     2222.85     2026.46    147.33 o 
  -3   7   6       31.47       66.52     49.62 o 
  -2   7   6     9494.67     9259.97    323.81 o 
  -1   7   6     3140.37     3130.54    181.34 o 
   0   7   6      441.61      443.55     79.60 o 
   1   7   6     1956.33     2029.15    243.94 o 
   2   7   6     2671.43     2510.21    401.38 o 
   3   7   6     1784.03     1794.92    177.09 o 
   4   7   6       46.90       46.76     73.12 o 
   5   7   6     1766.25     1548.92    179.29 o 
   6   7   6     1223.94     1478.86    208.84 o 
   7   7   6     1252.75     1367.91    227.07 o 
   8   7   6       32.01      -44.11    159.70 o 
   9   7   6      211.15      238.64    215.89 o 
  10   7   6      273.05      245.99    270.07 o 
 -15   8   6      512.67      710.30    328.54 o 
 -14   8   6      398.78      600.86    289.09 o 
 -13   8   6       74.51      195.59    209.39 o 
 -12   8   6      168.35      178.05    178.77 o 
 -11   8   6        9.28       77.93    132.66 o 
 -10   8   6        6.19       49.55     76.34 o 
  -9   8   6      193.03      183.66     98.68 o 
  -8   8   6       32.55       19.77     72.71 o 
  -7   8   6      486.19      546.34     97.69 o 
  -6   8   6       48.72        5.03     44.51 o 
  -5   8   6      390.18      456.56     81.24 o 
  -4   8   6      950.54      958.60    115.57 o 
  -3   8   6     7258.36     6763.80    259.82 o 
  -2   8   6      232.18      183.47     75.78 o 
  -1   8   6      951.61     1027.51    119.21 o 
   0   8   6     3341.17     3613.85    315.11 o 
   1   8   6     1646.66     1433.06    297.75 o 
   2   8   6       70.29      114.60     88.98 o 
   3   8   6     1039.21     1032.22    192.28 o 
   4   8   6      687.73      477.23    148.62 o 
   5   8   6       70.71       18.19     87.59 o 
   6   8   6      793.14      634.39    179.05 o 
   7   8   6      699.88      846.87    215.39 o 
   8   8   6     1226.51     1513.02    287.66 o 
   9   8   6        1.30       99.06    179.46 o 
 -14   9   6      342.50      352.66    259.08 o 
 -13   9   6      506.41      188.79    512.52 o 
 -12   9   6      255.30      213.55    193.46 o 
 -11   9   6      114.24       99.23    139.24 o 
 -10   9   6      822.03     1112.42    280.57 o 
  -9   9   6     1294.01     1301.03    189.16 o 
  -8   9   6      395.21      472.26    130.77 o 
  -7   9   6       59.60       66.61     81.45 o 
  -6   9   6     1188.12     1225.93    127.94 o 
  -5   9   6     2228.48     2002.00    142.09 o 
  -4   9   6        1.91       33.24     53.40 o 
  -3   9   6      790.37      877.03    145.25 o 
  -2   9   6     3986.63     4229.54    241.59 o 
  -1   9   6     2009.76     1993.63    160.54 o 
   0   9   6      331.83      408.96    147.34 o 
   1   9   6      656.97      666.43    190.85 o 
   2   9   6      475.85      531.12    141.74 o 
   3   9   6     1753.08     1640.92    220.83 o 
   4   9   6      361.22      457.30    148.97 o 
   5   9   6      162.00      184.78    115.43 o 
   6   9   6      182.97      257.07    153.02 o 
   7   9   6      143.67       89.59    138.83 o 
   8   9   6       10.61      -48.30    135.71 o 
   9   9   6      467.10      410.77    229.67 o 
 -14  10   6      216.08      134.92    217.07 o 
 -13  10   6        0.07      -23.88    133.60 o 
 -12  10   6      273.05      164.63    184.40 o 
 -11  10   6     1430.86     1889.76    349.94 o 
 -10  10   6      436.43      492.68    212.08 o 
  -9  10   6       63.98      105.75    142.04 o 
  -8  10   6      568.38      769.24    154.33 o 
  -7  10   6      565.32      440.31    127.94 o 
  -6  10   6       18.63       22.18     51.62 o 
  -5  10   6     5224.50     5173.17    228.63 o 
  -4  10   6    13207.76    12788.66    399.83 o 
  -3  10   6     2819.15     2823.17    216.87 o 
  -2  10   6      720.32      908.44    145.01 o 
  -1  10   6      300.63      276.10    134.06 o 
   0  10   6     2040.76     2152.14    278.78 o 
   1  10   6      586.63      651.85    282.47 o 
   2  10   6      450.92      428.62    136.71 o 
   3  10   6      757.97      740.91    178.56 o 
   4  10   6     2785.43     3213.50    307.26 o 
   5  10   6      376.14      425.16    151.20 o 
   6  10   6      236.48      277.55    155.58 o 
   7  10   6      364.86      558.79    201.44 o 
   8  10   6      515.05      461.31    207.49 o 
   9  10   6      172.65      387.05    287.46 o 
 -13  11   6      524.28      204.15    243.91 o 
 -12  11   6      202.33      -16.73    161.15 o 
 -11  11   6       56.98      -32.00    140.65 o 
 -10  11   6      435.77      444.03    218.38 o 
  -9  11   6     1605.89     1993.37    329.36 o 
  -8  11   6      150.19      227.70    154.25 o 
  -7  11   6       68.41        1.33     83.66 o 
  -6  11   6      136.58      120.18     65.50 o 
  -5  11   6     4703.06     4817.27    232.70 o 
  -4  11   6      390.94      395.78     92.04 o 
  -3  11   6      789.92      941.50    153.62 o 
  -2  11   6     3119.10     3007.85    313.93 o 
  -1  11   6     1299.86     1211.65    259.72 o 
   0  11   6       29.28      -61.09     84.67 o 
   1  11   6      173.29      161.07    104.57 o 
   2  11   6       91.56       71.49     84.98 o 
   3  11   6      885.98      960.95    203.02 o 
   4  11   6       67.48       34.52    103.50 o 
   5  11   6      755.18      834.72    205.09 o 
   6  11   6     1729.68     2058.62    378.52 o 
   7  11   6        5.65      138.64    158.67 o 
   8  11   6       34.45      257.36    164.16 o 
 -13  12   6       57.76      -25.99    190.32 o 
 -12  12   6      577.55      172.68    388.72 o 
 -11  12   6      333.51      198.92    207.20 o 
 -10  12   6      261.31      124.88    174.35 o 
  -9  12   6        2.00     -100.63    125.57 o 
  -8  12   6     1113.93     1487.84    318.35 o 
  -7  12   6      894.42     1087.08    220.63 o 
  -6  12   6      197.32      233.37    100.61 o 
  -5  12   6     2100.61     2282.70    174.84 o 
  -4  12   6      949.37      947.37    147.49 o 
  -3  12   6       96.22       61.51    101.90 o 
  -2  12   6      171.47       84.93    115.86 o 
  -1  12   6      228.96      207.72    132.56 o 
   0  12   6      622.11      395.17    277.69 o 
   1  12   6      212.31      214.75    112.18 o 
   2  12   6        9.17       19.37     85.64 o 
   3  12   6      431.03      485.71    162.08 o 
   4  12   6     1137.54     1173.79    281.73 o 
   5  12   6      831.51      802.74    261.46 o 
   6  12   6       77.00      164.00    142.23 o 
   7  12   6      120.58      182.58    160.01 o 
   8  12   6       14.53      -13.88    172.34 o 
 -12  13   6      191.86     -111.62    178.65 o 
 -11  13   6       17.20      -10.24    127.42 o 
 -10  13   6      397.22      419.27    277.10 o 
  -9  13   6      967.48     1326.63    334.04 o 
  -8  13   6       21.23        1.08    145.25 o 
  -7  13   6       65.90       71.71    106.59 o 
  -6  13   6      803.75     1010.18    207.41 o 
  -5  13   6      704.90      679.34    122.86 o 
  -4  13   6       20.09       17.25     75.50 o 
  -3  13   6      192.19      174.78    172.51 o 
  -2  13   6      571.42      708.67    216.36 o 
  -1  13   6      367.25      370.86    169.47 o 
   0  13   6       11.14       29.91     78.45 o 
   1  13   6        2.65       51.40     85.66 o 
   2  13   6      193.93      284.43    134.72 o 
   3  13   6      958.59     1087.04    234.18 o 
   4  13   6       42.01       76.49    133.36 o 
   5  13   6      737.17      540.04    275.66 o 
   6  13   6      933.28      582.08    592.69 o 
   7  13   6      107.80       96.78    162.50 o 
 -12  14   6      355.63      -58.67    202.24 o 
 -11  14   6      316.63      175.60    202.59 o 
 -10  14   6      184.98       40.15    148.46 o 
  -9  14   6      383.70      467.85    231.39 o 
  -8  14   6     1405.90     1451.84    280.02 o 
  -7  14   6      258.63      332.50    152.39 o 
  -6  14   6      268.46       65.02    115.60 o 
  -5  14   6       95.98      109.34    138.87 o 
  -4  14   6       16.31       25.26     87.95 o 
  -3  14   6       49.24       48.70     99.00 o 
  -2  14   6       14.65      -17.14    101.29 o 
  -1  14   6      381.08      414.95    151.81 o 
   0  14   6      589.38      720.17    183.68 o 
   1  14   6       41.54      131.75    111.93 o 
   2  14   6       15.35       12.96    106.33 o 
   3  14   6      657.98      652.43    204.13 o 
   4  14   6      986.13      935.43    395.53 o 
   5  14   6      257.01       86.91    156.28 o 
   6  14   6       13.97       40.36    126.88 o 
 -11  15   6       12.07      109.41    234.83 o 
 -10  15   6      320.57      130.72    196.16 o 
  -9  15   6      449.47      267.26    226.12 o 
  -8  15   6       48.64       40.03    123.32 o 
  -7  15   6      242.08      273.64    148.70 o 
  -6  15   6      335.67      499.29    222.19 o 
  -5  15   6      216.24      326.92    191.89 o 
  -4  15   6       41.14       47.94    137.47 o 
  -3  15   6       54.71       65.09    118.11 o 
  -2  15   6       18.01       14.23    105.38 o 
  -1  15   6      685.88      724.65    188.88 o 
   0  15   6        4.73       12.14    111.39 o 
   1  15   6      350.79      439.93    161.09 o 
   2  15   6      343.68      352.36    160.13 o 
   3  15   6      427.18      518.76    224.13 o 
   4  15   6       13.98       74.71    129.88 o 
   5  15   6       97.44      217.37    192.17 o 
   6  15   6      408.59      251.58    186.01 o 
 -10  16   6       38.83       54.41    223.32 o 
  -9  16   6       25.81       34.65    158.76 o 
  -8  16   6      670.95      372.50    316.29 o 
  -7  16   6      275.06      263.16    206.08 o 
  -6  16   6       45.35       55.14    148.32 o 
  -5  16   6        0.84      -44.34    138.89 o 
  -4  16   6      217.31      378.22    320.43 o 
  -3  16   6       71.84      261.63    194.62 o 
  -2  16   6        1.02       94.56    121.56 o 
  -1  16   6        8.88      -55.12    112.32 o 
   0  16   6     1273.65     1704.24    275.95 o 
   1  16   6      320.89      352.86    162.95 o 
   2  16   6        2.40     -121.76    121.76 o 
   3  16   6      288.68      409.58    214.26 o 
   4  16   6      282.62      449.66    248.27 o 
   5  16   6      118.78      123.62    217.81 o 
  -9  17   6       32.47       43.23    143.83 o 
  -8  17   6       63.56       26.20    187.47 o 
  -7  17   6       14.39      -31.81    132.55 o 
  -6  17   6      130.63      257.18    208.02 o 
  -5  17   6      323.52      232.28    213.46 o 
  -4  17   6      431.24       -1.91    218.48 o 
  -3  17   6       27.32      -31.29    171.06 o 
  -2  17   6      290.30       32.40    173.16 o 
  -1  17   6      121.23       21.37    115.80 o 
   0  17   6       35.01       84.43    115.69 o 
   1  17   6        4.10      120.04    119.87 o 
   2  17   6      302.94      182.29    150.58 o 
   3  17   6      388.57      311.56    245.61 o 
   4  17   6        1.85      -11.48    205.67 o 
  -7  18   6      307.30      541.52    277.13 o 
  -6  18   6      318.67      497.81    271.27 o 
  -5  18   6       75.74       34.62    168.72 o 
  -4  18   6       67.23       71.99    181.34 o 
  -3  18   6        2.59      143.74    291.06 o 
  -2  18   6       52.71       11.43    181.15 o 
  -1  18   6       46.45      156.68    215.55 o 
   0  18   6      233.13      -79.51    275.54 o 
   1  18   6      302.81      254.80    280.92 o 
   2  18   6       16.23       52.68    195.63 o 
  -5  19   6      559.53      297.95    251.51 o 
  -4  19   6      112.38      108.91    235.13 o 
  -3  19   6        8.37     -136.58    291.78 o 
  -2  19   6      654.78      630.26    559.32 o 
  -1  19   6      266.12      281.48    246.80 o 
   0  19   6        1.21      -50.86    305.63 o 
 -16   1   7      114.93      190.39    199.47 o 
 -15   1   7       23.00        0.53    142.52 o 
 -14   1   7       19.96       73.56    120.24 o 
 -13   1   7      104.63      173.87    112.73 o 
 -12   1   7      108.42      168.47    108.37 o 
 -11   1   7      698.88      605.38    137.66 o 
 -10   1   7        3.63       15.77     53.49 o 
  -9   1   7      211.98      193.32     78.93 o 
  -8   1   7        7.61       32.61     49.23 o 
  -7   1   7        9.97       26.12     42.24 o 
  -6   1   7      524.04      520.57     81.34 o 
  -5   1   7      393.91      341.98     49.36 o 
  -4   1   7     3001.90     3008.94    117.95 o 
  -3   1   7     1428.46     1423.55     87.65 o 
  -2   1   7      147.91      159.25     49.02 o 
  -1   1   7      763.99      796.67     86.88 o 
   0   1   7     1456.88     1367.58    118.20 o 
   1   1   7     3235.85     3252.82    184.11 o 
   2   1   7       95.40       60.19     40.73 o 
   3   1   7      192.37      225.61     51.02 o 
   4   1   7      590.86      593.06     86.99 o 
   5   1   7     1052.65     1007.51    155.25 o 
   6   1   7      209.39      280.78    106.83 o 
   7   1   7        0.39       13.75     85.23 o 
   8   1   7      173.05      136.10    121.69 o 
   9   1   7       12.02      -19.58    135.76 o 
  10   1   7        0.33      -37.41    157.69 o 
 -16   2   7        6.76       -3.85    180.52 o 
 -15   2   7      229.14      316.29    190.87 o 
 -14   2   7      126.12       96.85    137.34 o 
 -13   2   7       80.30       99.77    122.27 o 
 -12   2   7      808.68      832.21    194.24 o 
 -11   2   7       82.68       62.09     95.31 o 
 -10   2   7        0.42        4.67     71.07 o 
  -9   2   7       13.62       20.34     53.06 o 
  -8   2   7     1220.06     1277.23    155.04 o 
  -7   2   7      533.46      490.92    114.77 o 
  -6   2   7     4463.37     4427.61    195.73 o 
  -5   2   7    12282.74    12313.77    299.97 o 
  -4   2   7     2734.49     2970.79    118.14 o 
  -3   2   7      329.89      264.86     50.63 o 
  -2   2   7     1291.38     1340.47     86.01 o 
  -1   2   7     2274.05     2305.63    137.72 o 
   0   2   7        1.90        9.93     35.47 o 
   1   2   7      455.35      430.38     82.65 o 
   2   2   7      223.43      286.90     65.87 o 
   3   2   7      269.06      293.01     62.00 o 
   4   2   7      479.07      470.46     79.00 o 
   5   2   7        7.45      -28.06     54.69 o 
   6   2   7      165.03      165.53     92.21 o 
   7   2   7      150.83      233.71    138.51 o 
   8   2   7        1.27     -108.91    108.91 o 
   9   2   7       48.00      -56.19    113.98 o 
  10   2   7       10.98      -85.60    168.66 o 
 -16   3   7        3.45       47.00    216.97 o 
 -15   3   7      449.19      513.73    213.42 o 
 -14   3   7        1.52      -20.57    124.14 o 
 -13   3   7      123.42       98.99    118.17 o 
 -12   3   7        4.04       -4.79     83.11 o 
 -11   3   7      645.50      824.29    181.91 o 
 -10   3   7      645.97      639.17    149.06 o 
  -9   3   7     1080.24      991.68    162.05 o 
  -8   3   7      213.27      274.42     95.54 o 
  -7   3   7      491.28      453.85    109.20 o 
  -6   3   7      773.10      799.83    102.60 o 
  -5   3   7        7.80       70.36     45.39 o 
  -4   3   7     1979.21     1724.97     97.58 o 
  -3   3   7     6390.60     6467.61    181.31 o 
  -2   3   7     2696.88     2771.51    127.52 o 
  -1   3   7      314.66      280.24     52.41 o 
   0   3   7     4452.53     4876.89    204.80 o 
   1   3   7     1682.80     1837.98    136.15 o 
   2   3   7        0.26       21.17     47.97 o 
   3   3   7        8.47      -21.13     36.38 o 
   4   3   7        6.80        7.90     46.88 o 
   5   3   7      522.58      388.35     87.95 o 
   6   3   7      132.48      143.29    112.53 o 
   7   3   7       49.90       64.80    112.18 o 
   8   3   7       50.00       73.63    130.16 o 
   9   3   7      135.66       11.95    111.50 o 
  10   3   7        0.41        2.48    147.75 o 
 -16   4   7       68.55       53.48    209.63 o 
 -15   4   7       32.58       19.02    183.62 o 
 -14   4   7        0.45      -10.28    130.94 o 
 -13   4   7       68.94      140.36    125.19 o 
 -12   4   7        0.19       28.42     97.47 o 
 -11   4   7       39.92      105.86     89.77 o 
 -10   4   7       90.38       88.16     80.42 o 
  -9   4   7      464.04      334.75    113.98 o 
  -8   4   7      220.18      157.54     81.49 o 
  -7   4   7      226.90      294.86     92.09 o 
  -6   4   7      247.14      177.68     62.27 o 
  -5   4   7     8045.70     8088.49    265.73 o 
  -4   4   7     2544.38     2550.07    148.51 o 
  -3   4   7      270.38      328.70     58.94 o 
  -2   4   7     6784.85     6707.25    189.31 o 
  -1   4   7        9.24       12.47     30.31 o 
   0   4   7      513.55      459.09     81.61 o 
   1   4   7      374.24      390.29     80.66 o 
   2   4   7      201.85      263.41     98.65 o 
   3   4   7       43.37       43.25     42.67 o 
   4   4   7     1338.65     1369.95    121.40 o 
   5   4   7      247.18      383.61     98.48 o 
   6   4   7       57.94       76.50    103.57 o 
   7   4   7      128.56       91.08    118.72 o 
   8   4   7       80.27       59.64    122.90 o 
   9   4   7        3.78       28.73    122.13 o 
  10   4   7       83.44      124.70    176.69 o 
 -16   5   7      234.82      100.18    247.14 o 
 -15   5   7       48.49       72.88    204.04 o 
 -14   5   7       72.16       46.97    135.96 o 
 -13   5   7       68.76       67.44    110.80 o 
 -12   5   7        0.15       50.89    104.62 o 
 -11   5   7       51.21       38.19     83.00 o 
 -10   5   7       56.80       28.95     77.23 o 
  -9   5   7      129.07       90.22     76.32 o 
  -8   5   7      122.88      136.35     74.78 o 
  -7   5   7       96.54       85.55     66.24 o 
  -6   5   7     5201.34     4993.88    227.52 o 
  -5   5   7     1634.42     1726.64    135.36 o 
  -4   5   7     1554.33     1575.85    125.29 o 
  -3   5   7       12.77       24.92     36.58 o 
  -2   5   7     1430.93     1419.02     97.80 o 
  -1   5   7      172.44      212.66     50.73 o 
   0   5   7      206.59      184.64     46.08 o 
   1   5   7       13.78      -15.65     36.48 o 
   2   5   7      393.30      348.62    126.79 o 
   3   5   7      208.29      146.33     79.13 o 
   4   5   7       14.00       37.97     61.67 o 
   5   5   7        0.12        7.14     64.34 o 
   6   5   7       95.15       79.15     94.74 o 
   7   5   7      102.78      105.85    130.45 o 
   8   5   7       36.97       83.47    133.08 o 
   9   5   7       31.17       61.95    138.89 o 
  10   5   7       44.95      -15.68    166.36 o 
 -15   6   7       37.36       39.44    208.30 o 
 -14   6   7       23.88      120.94    179.05 o 
 -13   6   7       19.65      -33.86    104.77 o 
 -12   6   7       86.61      181.88    156.17 o 
 -11   6   7       94.44       81.43     87.79 o 
 -10   6   7      478.43      486.36    134.92 o 
  -9   6   7       61.11       68.55     72.80 o 
  -8   6   7      238.48      155.94     83.51 o 
  -7   6   7      703.64      722.20    142.02 o 
  -6   6   7     2348.19     2272.08    163.87 o 
  -5   6   7       99.50      144.39     57.17 o 
  -4   6   7      778.38      688.25    106.70 o 
  -3   6   7      304.40      286.94     70.84 o 
  -2   6   7        0.19      -13.88     37.16 o 
  -1   6   7      573.51      641.68     84.44 o 
   0   6   7       16.45       16.69     33.03 o 
   1   6   7     1025.57      895.95     99.06 o 
   2   6   7      282.41      210.89     95.36 o 
   3   6   7      194.27      267.49     98.83 o 
   4   6   7       42.84       55.50     64.96 o 
   5   6   7      443.83      330.22    103.45 o 
   6   6   7      232.29      261.42    111.75 o 
   7   6   7      207.70      163.13    140.28 o 
   8   6   7        3.29       22.93    126.41 o 
   9   6   7        0.58       80.55    132.21 o 
 -15   7   7       11.91      -51.90    191.10 o 
 -14   7   7       15.44     -134.89    152.68 o 
 -13   7   7      215.46       67.79    157.88 o 
 -12   7   7      292.62      318.95    146.80 o 
 -11   7   7        0.06       26.52     81.95 o 
 -10   7   7       36.64       88.29     82.38 o 
  -9   7   7        0.25       37.62     68.50 o 
  -8   7   7        5.70      -12.46     57.82 o 
  -7   7   7        6.35      -11.37     52.63 o 
  -6   7   7       18.30        0.70     38.36 o 
  -5   7   7        7.79       48.09     48.38 o 
  -4   7   7      451.14      563.00    101.33 o 
  -3   7   7        5.05       16.02     44.65 o 
  -2   7   7      690.42      698.45     99.06 o 
  -1   7   7      759.29      692.83    110.64 o 
   0   7   7       46.60       89.40     52.42 o 
   1   7   7       16.04        1.91     81.13 o 
   2   7   7      877.00      933.27    178.88 o 
   3   7   7       58.54       63.25     70.70 o 
   4   7   7       23.03        3.04     61.19 o 
   5   7   7       37.03       18.31     73.16 o 
   6   7   7      467.49      587.98    157.53 o 
   7   7   7       24.12       38.04    129.46 o 
   8   7   7       14.96       -9.54    111.52 o 
   9   7   7       34.38      113.88    223.13 o 
 -15   8   7       60.75      194.78    233.06 o 
 -14   8   7        5.41      -37.83    170.31 o 
 -13   8   7       24.66       43.61    166.82 o 
 -12   8   7       52.26      -10.36    125.24 o 
 -11   8   7        0.42       63.61     89.35 o 
 -10   8   7       75.96      -13.22     75.25 o 
  -9   8   7       90.30       54.81     81.46 o 
  -8   8   7       87.84       69.57     77.66 o 
  -7   8   7       29.37       53.61     56.75 o 
  -6   8   7      681.06      766.35     99.55 o 
  -5   8   7       99.98      186.20     60.11 o 
  -4   8   7     1150.16     1039.76    122.19 o 
  -3   8   7       16.22       41.75     50.66 o 
  -2   8   7       24.29       63.72     52.76 o 
  -1   8   7      324.27      398.89     90.83 o 
   0   8   7       94.99      104.06     99.05 o 
   1   8   7      154.41      210.03    123.05 o 
   2   8   7      306.42      171.20    172.63 o 
   3   8   7      287.30      339.81    125.75 o 
   4   8   7       12.20       16.26     92.85 o 
   5   8   7       20.78      -13.46     79.49 o 
   6   8   7       23.99       80.83    122.27 o 
   7   8   7      126.76       58.02    161.59 o 
   8   8   7       12.95       -7.42    165.01 o 
   9   8   7      120.68      384.42    288.17 o 
 -15   9   7        0.10       -1.41    199.21 o 
 -14   9   7        0.48      137.82    198.42 o 
 -13   9   7       60.87       58.46    165.45 o 
 -12   9   7       78.95      152.98    175.02 o 
 -11   9   7      134.67      138.86    155.52 o 
 -10   9   7        1.95       11.04     91.52 o 
  -9   9   7       27.75       14.61     81.43 o 
  -8   9   7        3.05      -11.19     70.61 o 
  -7   9   7      652.88      591.38    124.99 o 
  -6   9   7     1986.91     1970.31    142.12 o 
  -5   9   7      313.58      299.12     74.24 o 
  -4   9   7      273.41      332.53     87.38 o 
  -3   9   7       47.99       18.17     52.27 o 
  -2   9   7      533.05      577.71    123.28 o 
  -1   9   7      263.64      192.38    113.20 o 
   0   9   7      212.56      264.18    140.74 o 
   1   9   7      145.80      224.25    125.78 o 
   2   9   7      271.57      257.89    112.40 o 
   3   9   7      422.23      423.28    136.71 o 
   4   9   7       51.44       94.17    106.36 o 
   5   9   7      117.82      173.29    122.31 o 
   6   9   7        2.96       42.59    121.69 o 
   7   9   7      192.95      203.80    170.19 o 
   8   9   7      161.49       -6.01    163.39 o 
 -14  10   7       89.14      -49.97    193.88 o 
 -13  10   7       72.37       94.44    162.13 o 
 -12  10   7        5.07       31.69    142.70 o 
 -11  10   7      109.60       74.59    145.55 o 
 -10  10   7       98.12      162.56    163.27 o 
  -9  10   7       23.55       80.57     88.33 o 
  -8  10   7       31.79       40.66     84.39 o 
  -7  10   7       22.53      -14.01     60.35 o 
  -6  10   7     1622.76     1646.50    169.53 o 
  -5  10   7     3827.02     3896.23    202.12 o 
  -4  10   7        0.28      -20.50     54.96 o 
  -3  10   7      260.74      328.83     87.73 o 
  -2  10   7       74.79       78.93     95.08 o 
  -1  10   7       78.13       47.33     98.43 o 
   0  10   7      230.79      284.15    139.44 o 
   1  10   7      145.23      232.50    137.14 o 
   2  10   7       20.48       43.55     80.19 o 
   3  10   7       63.53      108.95     97.64 o 
   4  10   7        4.29       46.96     97.30 o 
   5  10   7      363.80      444.63    170.56 o 
   6  10   7       60.87       15.80    124.61 o 
   7  10   7       22.66       -9.62    139.50 o 
   8  10   7        1.05       37.60    227.07 o 
 -14  11   7        0.24      -73.37    189.22 o 
 -13  11   7       59.47       44.95    182.92 o 
 -12  11   7        6.26        9.95    147.71 o 
 -11  11   7        7.89        3.87    142.53 o 
 -10  11   7      106.86       -4.38    156.31 o 
  -9  11   7        0.37       72.94    135.64 o 
  -8  11   7       34.38      121.12     94.74 o 
  -7  11   7      667.41      672.67    138.37 o 
  -6  11   7        1.23       39.70     65.95 o 
  -5  11   7      327.51      359.15     88.65 o 
  -4  11   7       61.76      119.56     73.63 o 
  -3  11   7      557.12      558.57    180.45 o 
  -2  11   7     1313.46     1210.73    258.20 o 
  -1  11   7       18.69       81.79    105.38 o 
   0  11   7       10.82      -20.74     88.21 o 
   1  11   7      979.09      809.40    187.84 o 
   2  11   7      571.08      846.26    193.29 o 
   3  11   7       15.56       45.83     89.83 o 
   4  11   7       24.12       73.09    103.68 o 
   5  11   7      109.83       71.51    121.09 o 
   6  11   7       14.03       54.17    135.92 o 
   7  11   7      229.28      383.31    185.12 o 
   8  11   7        4.35      123.11    223.39 o 
 -13  12   7       28.47       19.94    199.46 o 
 -12  12   7       62.75       53.89    123.39 o 
 -11  12   7       88.11       65.63    181.21 o 
 -10  12   7       36.92      132.25    159.22 o 
  -9  12   7       21.07       66.21    152.99 o 
  -8  12   7       25.18       -5.27    100.03 o 
  -7  12   7      558.86      637.17    141.07 o 
  -6  12   7     1433.84     1504.89    185.87 o 
  -5  12   7     1081.36     1069.09    143.13 o 
  -4  12   7      299.35      320.25    102.48 o 
  -3  12   7       86.67      -64.40     82.82 o 
  -2  12   7       97.75      113.33    125.23 o 
  -1  12   7       56.32       23.69    105.10 o 
   0  12   7      604.37      975.98    248.33 o 
   1  12   7       18.62       21.42     81.50 o 
   2  12   7      232.26      191.58    123.05 o 
   3  12   7       40.69       79.66    108.01 o 
   4  12   7      188.50      319.91    148.97 o 
   5  12   7       58.52      -39.88    110.39 o 
   6  12   7       55.76        1.68    129.06 o 
   7  12   7       52.30      145.38    200.18 o 
 -13  13   7        7.57     -131.57    171.03 o 
 -12  13   7       69.33       80.37    186.71 o 
 -11  13   7       10.99     -103.53    126.14 o 
 -10  13   7      148.92      130.14    174.37 o 
  -9  13   7        3.72      -19.65    116.92 o 
  -8  13   7        6.62       37.05    104.83 o 
  -7  13   7      240.75      209.30    129.27 o 
  -6  13   7        1.10        8.06     75.16 o 
  -5  13   7      816.77      963.34    163.78 o 
  -4  13   7        8.48       63.21     74.17 o 
  -3  13   7       28.74       24.36    101.08 o 
  -2  13   7      279.25      369.70    175.58 o 
  -1  13   7      182.09      249.04    149.09 o 
   0  13   7        3.68      -47.24     74.12 o 
   1  13   7      201.77      201.09    119.24 o 
   2  13   7       40.78       99.68    116.48 o 
   3  13   7      312.62      379.64    168.52 o 
   4  13   7      320.34      248.43    179.86 o 
   5  13   7       11.73      -10.30     93.83 o 
   6  13   7       11.20      -41.19    138.94 o 
 -12  14   7      136.68     -137.77    308.26 o 
 -11  14   7       53.25      125.15    171.07 o 
 -10  14   7      210.61      174.52    186.26 o 
  -9  14   7        9.93      -24.62    120.25 o 
  -8  14   7      294.46      341.13    159.94 o 
  -7  14   7        1.80      -91.92     91.92 o 
  -6  14   7       46.16       59.79    101.77 o 
  -5  14   7        2.45       73.12     95.74 o 
  -4  14   7       22.07       10.76     76.99 o 
  -3  14   7       53.28      182.67    145.90 o 
  -2  14   7      406.62      550.21    208.18 o 
  -1  14   7       14.94       72.35    226.12 o 
   0  14   7       95.28       86.41    116.89 o 
   1  14   7       22.62       19.45    113.70 o 
   2  14   7       16.26      -39.51     92.54 o 
   3  14   7      142.13       78.44    131.02 o 
   4  14   7      105.39      -14.91    117.61 o 
   5  14   7       54.65       68.39    138.43 o 
   6  14   7       21.44       79.11    162.24 o 
 -11  15   7       31.87        3.73    219.07 o 
 -10  15   7        0.14       20.14    128.53 o 
  -9  15   7       22.87       22.33    125.12 o 
  -8  15   7      114.91      179.97    147.03 o 
  -7  15   7        1.30       67.71    118.38 o 
  -6  15   7        5.79      -41.69    129.08 o 
  -5  15   7      120.78      122.88    140.72 o 
  -4  15   7       15.70       59.01    103.41 o 
  -3  15   7      354.46      486.01    205.02 o 
  -2  15   7        0.28     -176.69    176.69 o 
  -1  15   7      558.36      528.31    178.68 o 
   0  15   7      142.65      244.33    138.39 o 
   1  15   7       47.17       45.17    115.05 o 
   2  15   7       51.70       55.75    124.94 o 
   3  15   7      118.58       92.35    138.54 o 
   4  15   7       48.05      -10.46    145.80 o 
   5  15   7       34.71       12.48    161.99 o 
 -10  16   7        5.65       -1.49    154.20 o 
  -9  16   7       24.84      143.78    160.77 o 
  -8  16   7        9.55       21.56    156.25 o 
  -7  16   7      131.84      217.40    197.72 o 
  -6  16   7       50.22      208.04    175.47 o 
  -5  16   7       10.92      142.44    182.04 o 
  -4  16   7      179.84      184.86    185.12 o 
  -3  16   7        1.67       25.66    160.80 o 
  -2  16   7        0.37       41.53    115.00 o 
  -1  16   7        7.83       28.45    110.12 o 
   0  16   7        7.13      -39.22    109.14 o 
   1  16   7       80.93      101.52    128.21 o 
   2  16   7      320.51       82.82    190.01 o 
   3  16   7       27.81       22.07    157.88 o 
   4  16   7      133.20      139.28    191.61 o 
  -9  17   7       28.22      105.57    214.39 o 
  -8  17   7      111.07       96.88    218.13 o 
  -7  17   7      151.03      117.55    167.24 o 
  -6  17   7      242.20      579.06    254.00 o 
  -5  17   7       22.66       14.35    167.56 o 
  -4  17   7       52.01       31.53    158.25 o 
  -3  17   7        3.76      -26.98    202.72 o 
  -2  17   7        4.93        0.72    208.21 o 
  -1  17   7       32.87      162.14    123.90 o 
   0  17   7      237.92       50.15    116.66 o 
   1  17   7      148.32        0.62    123.44 o 
   2  17   7        2.34      -82.56    160.07 o 
   3  17   7       19.37     -120.97    180.16 o 
  -7  18   7      325.96      510.23    281.54 o 
  -6  18   7        8.17      -26.42    182.79 o 
  -5  18   7       14.10      153.50    189.26 o 
  -4  18   7        5.17     -103.18    185.50 o 
  -3  18   7        4.65      -90.73    263.60 o 
  -2  18   7       37.77      133.59    225.48 o 
  -1  18   7       10.85      105.54    325.45 o 
   0  18   7       58.26       90.28    146.42 o 
   1  18   7      283.80      225.54    403.17 o 
  -5  19   7       49.74      124.47    239.07 o 
  -4  19   7       49.66      114.92    220.32 o 
  -3  19   7        9.59      137.06    346.94 o 
  -2  19   7       22.34     -103.15    301.33 o 
 -16   0   8      117.71      139.69    243.72 o 
 -15   0   8       51.73       46.29    175.66 o 
 -14   0   8     2959.25     3170.84    416.95 o 
 -13   0   8      268.34      303.75    193.40 o 
 -12   0   8        4.83      -20.99    105.90 o 
 -11   0   8       42.35        8.19     89.43 o 
 -10   0   8    15849.70    15932.63    697.82 o 
  -9   0   8     5018.61     4792.42    366.49 o 
  -8   0   8        2.14        4.67     39.78 o 
  -7   0   8     1439.96     1368.84    115.34 o 
  -6   0   8     1578.47     1693.74    124.46 o 
  -5   0   8      382.43      462.62    113.33 o 
  -4   0   8       49.55       16.85     49.91 o 
  -3   0   8      123.72      147.36     74.50 o 
  -2   0   8     1545.90     1249.50    171.68 o 
  -1   0   8     3262.87     3294.29    245.79 o 
   0   0   8      163.96      272.08     98.71 o 
   1   0   8     1159.95     1239.09    111.63 o 
   2   0   8     1330.43     1322.35    125.57 o 
   3   0   8     2934.46     3042.19    235.75 o 
   4   0   8     4126.27     4055.28    288.36 o 
   5   0   8     2750.99     2483.21    420.96 o 
   6   0   8      558.17      503.82    199.73 o 
   7   0   8      313.55      324.85    184.41 o 
   8   0   8      147.86      254.05    240.68 o 
   9   0   8      101.49      -23.40    203.43 o 
 -16   1   8      135.76      445.33    220.85 o 
 -15   1   8      294.04      459.79    204.57 o 
 -14   1   8       74.31       24.94    102.92 o 
 -13   1   8       11.46       27.21    101.22 o 
 -12   1   8        8.54        1.71     85.19 o 
 -11   1   8     1346.52     1299.22    185.99 o 
 -10   1   8        8.81       29.82     61.51 o 
  -9   1   8     3940.19     3948.19    238.31 o 
  -8   1   8      422.97      416.07     77.23 o 
  -7   1   8     2705.38     2525.96    150.55 o 
  -6   1   8       30.36       44.75     29.22 o 
  -5   1   8     4473.52     4195.44    149.53 o 
  -4   1   8     5262.65     5305.96    170.31 o 
  -3   1   8     1616.46     1639.25    119.05 o 
  -2   1   8       30.82        8.93     42.54 o 
  -1   1   8      409.18      426.74     80.57 o 
   0   1   8     2585.49     2273.75    153.39 o 
   1   1   8        7.76       11.78     38.63 o 
   2   1   8     1935.03     1907.18    149.46 o 
   3   1   8     9536.73     9541.93    246.51 o 
   4   1   8    13446.54    12629.96    346.86 o 
   5   1   8      545.63      558.23    133.66 o 
   6   1   8        2.55       24.70     80.96 o 
   7   1   8      302.90      332.20    152.95 o 
   8   1   8       84.42      155.05    141.85 o 
   9   1   8        0.34     -132.37    141.73 o 
 -16   2   8      131.12       20.43    167.13 o 
 -15   2   8      326.95      489.38    205.33 o 
 -14   2   8      834.16      888.55    223.90 o 
 -13   2   8      744.05      820.67    211.65 o 
 -12   2   8        4.36      -51.99     91.27 o 
 -11   2   8      825.93      915.03    192.62 o 
 -10   2   8     1917.36     1784.58    203.66 o 
  -9   2   8     1315.47     1405.07    178.93 o 
  -8   2   8     2042.78     1914.33    150.59 o 
  -7   2   8      695.02      721.76    100.41 o 
  -6   2   8     6998.64     7015.54    244.61 o 
  -5   2   8     6395.21     6330.59    172.99 o 
  -4   2   8     1822.88     1820.12    107.18 o 
  -3   2   8     3061.22     2989.79    133.53 o 
  -2   2   8     3626.06     3555.51    175.62 o 
  -1   2   8     1596.77     1448.30    120.92 o 
   0   2   8       69.07      105.80     49.43 o 
   1   2   8     3991.35     3929.60    207.48 o 
   2   2   8     6898.99     6872.72    238.44 o 
   3   2   8      769.25      749.26     92.75 o 
   4   2   8      343.88      309.09     79.82 o 
   5   2   8     3607.85     3665.45    230.71 o 
   6   2   8      286.47      308.95    145.92 o 
   7   2   8        7.06       22.92    105.48 o 
   8   2   8      129.57      -51.98    124.16 o 
   9   2   8      569.13      -11.47    151.76 o 
 -16   3   8      115.86      256.30    189.66 o 
 -15   3   8        7.73      104.11    150.67 o 
 -14   3   8       12.38      -21.91    127.25 o 
 -13   3   8       10.84       25.19    108.34 o 
 -12   3   8     2542.64     2554.26    273.44 o 
 -11   3   8      560.77      580.71    164.72 o 
 -10   3   8      281.44      211.37    100.37 o 
  -9   3   8     1200.63     1196.03    178.78 o 
  -8   3   8     4009.28     3987.48    213.41 o 
  -7   3   8       39.63       74.23     51.65 o 
  -6   3   8     2349.09     2270.67    150.70 o 
  -5   3   8      685.61      649.45     69.84 o 
  -4   3   8     2080.35     2049.66    114.14 o 
  -3   3   8     3415.27     3486.30    146.89 o 
  -2   3   8     1423.30     1375.95     94.46 o 
  -1   3   8     3571.40     3219.79    225.57 o 
   0   3   8      110.12      203.83     62.35 o 
   1   3   8     2194.65     2252.65    160.22 o 
   2   3   8      512.33      441.65     98.52 o 
   3   3   8     1073.24     1100.41    104.69 o 
   4   3   8      221.87      313.88     81.88 o 
   5   3   8      562.30      643.81    149.54 o 
   6   3   8      230.34      153.04    124.97 o 
   7   3   8      517.71      521.69    185.36 o 
   8   3   8      174.37       53.50    119.08 o 
   9   3   8       59.51       -4.46    143.55 o 
 -16   4   8      165.24      363.80    260.57 o 
 -15   4   8       73.83      173.16    170.94 o 
 -14   4   8      291.20      378.41    176.50 o 
 -13   4   8      993.07     1011.33    223.27 o 
 -12   4   8       24.33        9.52     95.98 o 
 -11   4   8     1043.65     1201.98    213.72 o 
 -10   4   8     1468.04     1569.10    193.57 o 
  -9   4   8     1222.21     1135.76    165.81 o 
  -8   4   8      691.68      724.74    145.44 o 
  -7   4   8     2456.10     2170.46    163.52 o 
  -6   4   8     1684.18     1583.07    136.19 o 
  -5   4   8     3217.74     2880.87    167.10 o 
  -4   4   8      260.16      232.42     53.73 o 
  -3   4   8    14027.76    14476.58    292.46 o 
  -2   4   8     8819.79     8816.12    222.91 o 
  -1   4   8      590.43      581.96     94.09 o 
   0   4   8       12.24        8.04     41.33 o 
   1   4   8     2884.73     2768.32    173.85 o 
   2   4   8     4656.33     4608.06    233.61 o 
   3   4   8        9.71       56.98     45.57 o 
   4   4   8       38.38       66.38     66.09 o 
   5   4   8      998.71     1125.99    178.43 o 
   6   4   8     1596.56     1700.62    268.23 o 
   7   4   8       11.84      -70.92    111.10 o 
   8   4   8       32.06      -67.71    103.62 o 
   9   4   8      793.66      484.87    356.27 o 
 -16   5   8      308.90      481.84    277.23 o 
 -15   5   8      526.38      339.64    231.53 o 
 -14   5   8      352.21      351.20    173.10 o 
 -13   5   8       35.84      -24.90    102.12 o 
 -12   5   8      387.94      451.04    153.56 o 
 -11   5   8      234.49      193.38    116.79 o 
 -10   5   8        7.61       60.97     76.39 o 
  -9   5   8      120.88       83.60     79.38 o 
  -8   5   8     1887.20     1762.77    186.16 o 
  -7   5   8     6366.86     6386.00    272.29 o 
  -6   5   8       32.26       17.31     45.89 o 
  -5   5   8        5.70       34.49     42.81 o 
  -4   5   8     3673.73     3488.71    181.76 o 
  -3   5   8     2873.90     2838.65    176.94 o 
  -2   5   8       16.76       36.12     39.05 o 
  -1   5   8     3600.92     3339.23    140.09 o 
   0   5   8     1420.18     1423.52    125.72 o 
   1   5   8      720.01      748.30    107.65 o 
   2   5   8        6.90       17.00     47.09 o 
   3   5   8       14.47       48.76     75.53 o 
   4   5   8      676.39      630.90    124.95 o 
   5   5   8      396.37      370.83    129.07 o 
   6   5   8        1.05       30.69    100.00 o 
   7   5   8      447.46      544.94    202.70 o 
   8   5   8      404.91      271.94    174.69 o 
   9   5   8      130.05       57.26    172.45 o 
 -16   6   8      138.95      217.60    248.61 o 
 -15   6   8      243.27      285.24    239.15 o 
 -14   6   8      460.75      505.38    251.17 o 
 -13   6   8      177.90      231.48    136.30 o 
 -12   6   8       76.81      117.49    115.21 o 
 -11   6   8     1102.58     1115.53    216.20 o 
 -10   6   8     1025.99     1121.43    198.35 o 
  -9   6   8      616.24      602.26    143.39 o 
  -8   6   8      112.90      125.79     72.83 o 
  -7   6   8     5597.48     5287.87    255.70 o 
  -6   6   8     8263.54     7845.65    298.74 o 
  -5   6   8       44.72       52.27     49.53 o 
  -4   6   8      922.72      873.10    110.45 o 
  -3   6   8     2919.01     2705.45    162.43 o 
  -2   6   8     1857.83     1746.94    129.09 o 
  -1   6   8     1257.06     1234.92     99.62 o 
   0   6   8      300.37      255.10     70.05 o 
   1   6   8     4798.01     5052.00    317.58 o 
   2   6   8        7.15      -15.68     68.88 o 
   3   6   8      460.44      554.68    136.82 o 
   4   6   8       25.74       18.40     64.97 o 
   5   6   8      102.08      112.32     88.65 o 
   6   6   8     1195.25     1640.97    267.97 o 
   7   6   8      257.67       73.01    142.28 o 
   8   6   8      176.63       73.79    147.62 o 
   9   6   8      732.26      378.52    393.26 o 
 -15   7   8      395.93      480.99    275.84 o 
 -14   7   8        1.40       30.74    178.39 o 
 -13   7   8       68.43       25.14    123.44 o 
 -12   7   8      393.62      423.15    199.71 o 
 -11   7   8      108.48      108.38    104.53 o 
 -10   7   8       73.11      101.57     88.31 o 
  -9   7   8      770.88      730.27    158.96 o 
  -8   7   8     3677.33     3713.84    232.09 o 
  -7   7   8     1066.66     1119.30    142.21 o 
  -6   7   8      901.45      820.74     97.54 o 
  -5   7   8     1903.59     1889.02    153.42 o 
  -4   7   8     4970.87     5063.78    234.67 o 
  -3   7   8      223.03      217.55     72.48 o 
  -2   7   8      459.59      500.02     92.44 o 
  -1   7   8     2918.25     2606.67    190.04 o 
   0   7   8     3220.00     3239.05    255.15 o 
   1   7   8      139.90      104.48     80.57 o 
   2   7   8     1939.68     1836.61    226.47 o 
   3   7   8      989.24      873.73    168.06 o 
   4   7   8       33.81       51.44     72.68 o 
   5   7   8       67.39       48.12     84.45 o 
   6   7   8      194.51      320.04    160.10 o 
   7   7   8      825.67      391.27    393.64 o 
   8   7   8      106.57       51.92    154.18 o 
 -15   8   8       32.04       22.80    213.41 o 
 -14   8   8      262.36      129.28    156.04 o 
 -13   8   8      406.39      483.07    231.64 o 
 -12   8   8       12.41       15.94     93.25 o 
 -11   8   8      990.43     1079.75    216.05 o 
 -10   8   8      185.52      174.04    107.70 o 
  -9   8   8      781.69     1196.22    195.55 o 
  -8   8   8        0.99      -53.39     53.39 o 
  -7   8   8     5084.00     5063.66    268.70 o 
  -6   8   8     3279.72     3089.41    206.95 o 
  -5   8   8      204.56      210.04     74.80 o 
  -4   8   8       34.22       21.40     51.80 o 
  -3   8   8     3261.71     2972.45    183.56 o 
  -2   8   8     4503.92     4440.54    209.74 o 
  -1   8   8      203.71      161.55     76.77 o 
   0   8   8        4.20      -14.54     70.30 o 
   1   8   8     3800.70     3510.13    353.17 o 
   2   8   8     2179.42     2013.57    418.33 o 
   3   8   8        2.31       29.07     80.00 o 
   4   8   8      765.34      703.09    195.02 o 
   5   8   8      632.62     1063.14    204.39 o 
   6   8   8      493.56      957.01    300.55 o 
   7   8   8       11.32        6.06    177.04 o 
   8   8   8      185.91      131.94    240.68 o 
 -15   9   8       91.41      160.13    207.13 o 
 -14   9   8       83.73       55.97    181.88 o 
 -13   9   8       66.81      -29.64    155.74 o 
 -12   9   8      466.76      396.25    202.76 o 
 -11   9   8     1026.01      945.51    209.52 o 
 -10   9   8        6.69        1.50     76.97 o 
  -9   9   8      273.78      300.98    119.76 o 
  -8   9   8       69.43      188.30     86.38 o 
  -7   9   8      694.16      870.40    148.90 o 
  -6   9   8      167.78      158.40     76.78 o 
  -5   9   8      355.40      450.46    105.26 o 
  -4   9   8     2609.36     2779.46    193.56 o 
  -3   9   8      997.53     1090.36    138.11 o 
  -2   9   8      331.66      402.72    113.48 o 
  -1   9   8      681.08      594.05    129.63 o 
   0   9   8     1939.97     2064.79    275.20 o 
   1   9   8      221.11      174.35    121.62 o 
   2   9   8      184.31       87.42    103.79 o 
   3   9   8      697.76      650.94    187.43 o 
   4   9   8      302.71      483.01    169.52 o 
   5   9   8       38.60       67.80    110.41 o 
   6   9   8      111.51      185.31    161.07 o 
   7   9   8      300.78      336.92    231.36 o 
   8   9   8       26.56      132.53    238.48 o 
 -14  10   8      173.33      157.87    205.03 o 
 -13  10   8      368.29      -10.76    119.86 o 
 -12  10   8      106.50      134.31    165.05 o 
 -11  10   8      513.22      750.90    259.10 o 
 -10  10   8      634.43      569.81    222.14 o 
  -9  10   8       36.53       -1.90     69.31 o 
  -8  10   8     1702.71     1919.43    193.06 o 
  -7  10   8       41.71       99.50     75.91 o 
  -6  10   8     1893.78     2013.87    185.33 o 
  -5  10   8       37.12       32.28     61.56 o 
  -4  10   8      194.70      259.07     90.78 o 
  -3  10   8     4447.00     4541.42    239.98 o 
  -2  10   8     4011.94     4026.27    280.05 o 
  -1  10   8     1298.57     1216.70    236.29 o 
   0  10   8       19.07      -49.91    100.48 o 
   1  10   8     1409.64     1130.79    262.51 o 
   2  10   8     1527.78     1750.48    237.16 o 
   3  10   8      473.68      560.52    177.47 o 
   4  10   8      254.94      236.44    141.84 o 
   5  10   8      789.32      808.14    215.67 o 
   6  10   8      614.58      781.18    227.08 o 
   7  10   8       41.26      187.32    235.65 o 
 -14  11   8       61.78       59.66    220.36 o 
 -13  11   8       90.71     -101.05    131.67 o 
 -12  11   8      758.91      177.86    406.51 o 
 -11  11   8      557.95      512.62    227.01 o 
 -10  11   8       17.67       -1.21    140.76 o 
  -9  11   8      267.82      317.66    115.70 o 
  -8  11   8       12.38       99.15     84.18 o 
  -7  11   8        3.18       39.14     74.81 o 
  -6  11   8        8.34      -27.39     63.64 o 
  -5  11   8      212.94      210.79     91.18 o 
  -4  11   8     2884.23     2962.48    215.39 o 
  -3  11   8     2240.04     1869.64    209.57 o 
  -2  11   8       52.53       96.88     82.21 o 
  -1  11   8      256.20      244.97    142.30 o 
   0  11   8      402.51      544.99    191.58 o 
   1  11   8     1724.14     1525.04    445.55 o 
   2  11   8       17.74       69.82     91.48 o 
   3  11   8     1108.61     1431.91    268.16 o 
   4  11   8     1219.97     1638.33    297.35 o 
   5  11   8       40.97       79.12    138.96 o 
   6  11   8       97.39      138.28    146.04 o 
   7  11   8       90.14        4.29    240.06 o 
 -13  12   8      287.16        2.89    174.29 o 
 -12  12   8       45.89     -106.60    113.61 o 
 -11  12   8      177.75       76.51    174.46 o 
 -10  12   8      857.71     1113.99    251.13 o 
  -9  12   8      340.44      267.39    137.99 o 
  -8  12   8       27.37       71.79     86.54 o 
  -7  12   8      116.27      190.17     96.22 o 
  -6  12   8       51.48       38.61     78.14 o 
  -5  12   8      530.46      522.07    125.81 o 
  -4  12   8        0.11      -37.63     74.45 o 
  -3  12   8      570.28      521.82    147.47 o 
  -2  12   8     1506.08     1407.78    294.21 o 
  -1  12   8      212.92      318.63    164.03 o 
   0  12   8       12.60      170.41    133.57 o 
   1  12   8      615.41      797.62    195.26 o 
   2  12   8     1166.15     1526.01    255.76 o 
   3  12   8       40.68       66.34    114.26 o 
   4  12   8      122.95      -19.67    128.01 o 
   5  12   8      642.59      257.58    270.38 o 
   6  12   8      165.94      286.66    196.73 o 
 -13  13   8       44.72      -20.51    201.67 o 
 -12  13   8      159.13      -10.90    189.78 o 
 -11  13   8      207.25       53.42    247.73 o 
 -10  13   8        0.52       36.52    124.62 o 
  -9  13   8      582.02      618.55    196.63 o 
  -8  13   8      299.99      388.89    150.95 o 
  -7  13   8       36.32      130.90     97.19 o 
  -6  13   8       48.89       29.81     80.29 o 
  -5  13   8     1306.84     1513.36    217.24 o 
  -4  13   8      643.33      832.07    183.24 o 
  -3  13   8       26.18      -41.80     81.26 o 
  -2  13   8        6.96       19.06    111.58 o 
  -1  13   8     1485.50     1778.18    323.47 o 
   0  13   8       96.82      221.34    257.87 o 
   1  13   8       11.31       85.90    105.51 o 
   2  13   8      103.59      192.73    135.52 o 
   3  13   8      974.48     1023.69    241.62 o 
   4  13   8     1518.82      237.06    274.59 o 
   5  13   8      104.16       52.07    133.20 o 
   6  13   8       86.83      138.55    179.38 o 
 -12  14   8       20.14       54.58    223.92 o 
 -11  14   8       33.77       26.26    147.68 o 
 -10  14   8     1112.92      655.92    466.83 o 
  -9  14   8      494.44      576.65    200.89 o 
  -8  14   8        0.09       29.09    122.56 o 
  -7  14   8      107.18       92.71    112.08 o 
  -6  14   8     1069.45     1187.50    233.03 o 
  -5  14   8      578.80      659.63    176.44 o 
  -4  14   8      450.75      561.48    161.05 o 
  -3  14   8       27.72       49.29    103.38 o 
  -2  14   8       84.17      162.50    154.24 o 
  -1  14   8      194.79      219.08    167.22 o 
   0  14   8        0.32      -32.76    103.39 o 
   1  14   8      303.19      466.57    170.75 o 
   2  14   8      640.96      632.50    199.19 o 
   3  14   8      262.67       92.79    106.41 o 
   4  14   8      301.33      -25.49    122.46 o 
   5  14   8      438.81      419.69    274.21 o 
 -11  15   8      151.21      151.47    191.12 o 
 -10  15   8        1.28       29.77    149.57 o 
  -9  15   8      635.11      578.32    339.58 o 
  -8  15   8      494.24      678.78    211.41 o 
  -7  15   8      210.47      260.80    208.60 o 
  -6  15   8       37.74       99.09    155.96 o 
  -5  15   8       29.23       25.60    104.31 o 
  -4  15   8       60.96      166.14    116.05 o 
  -3  15   8       67.20        1.28    110.69 o 
  -2  15   8       86.17      176.04    167.79 o 
  -1  15   8      145.02       74.58    118.99 o 
   0  15   8      113.63      195.61    136.64 o 
   1  15   8        1.24       36.74    115.20 o 
   2  15   8       60.61      -45.24    100.83 o 
   3  15   8      388.12       34.92    124.04 o 
   4  15   8      606.98      330.24    418.09 o 
 -10  16   8      413.56      420.86    225.43 o 
  -9  16   8      317.75       81.79    198.65 o 
  -8  16   8      129.28      231.16    200.83 o 
  -7  16   8      492.49     1110.52    332.59 o 
  -6  16   8      505.10      570.05    245.77 o 
  -5  16   8       29.37       98.74    153.85 o 
  -4  16   8       15.46      -11.98    115.82 o 
  -3  16   8      881.04      807.20    521.72 o 
  -2  16   8      174.12      142.21    136.99 o 
  -1  16   8        1.90      -13.23    115.28 o 
   0  16   8       24.58       73.48    126.32 o 
   1  16   8      346.02      138.84    195.21 o 
   2  16   8      382.09       61.68    172.82 o 
   3  16   8      142.66       31.16    152.15 o 
  -9  17   8        1.38       34.79    190.72 o 
  -8  17   8      141.95      425.52    258.97 o 
  -7  17   8      504.60      509.14    253.20 o 
  -6  17   8       14.63       90.71    176.56 o 
  -5  17   8        6.23      -20.88    157.93 o 
  -4  17   8      150.17      117.15    209.05 o 
  -3  17   8       33.75      -49.43    176.21 o 
  -2  17   8      509.81      331.37    222.43 o 
  -1  17   8       10.98       64.45    151.61 o 
   0  17   8       25.47       77.25    141.33 o 
   1  17   8      150.33      115.44    168.19 o 
   2  17   8        2.25      -30.25    190.94 o 
  -7  18   8      381.67      712.61    307.44 o 
  -6  18   8      508.03      538.28    245.17 o 
  -5  18   8      228.27      488.69    257.86 o 
  -4  18   8       22.02      -43.70    319.24 o 
  -3  18   8      262.86      -40.11    301.81 o 
  -2  18   8      172.35       15.28    310.88 o 
  -1  18   8        1.04      -44.67    135.56 o 
   0  18   8       16.54       21.27    160.08 o 
 -17   1   9       18.73      157.24    221.80 o 
 -16   1   9        0.25      -63.86    143.80 o 
 -15   1   9       36.92       42.17    142.72 o 
 -14   1   9        1.67      -34.61    110.19 o 
 -13   1   9      929.98      989.57    196.14 o 
 -12   1   9      658.04      634.94    149.97 o 
 -11   1   9       43.44       23.77     69.72 o 
 -10   1   9      168.29      195.78     88.69 o 
  -9   1   9        0.42       27.90     42.22 o 
  -8   1   9      303.69      330.91     76.03 o 
  -7   1   9      337.43      332.52     75.57 o 
  -6   1   9      171.38      181.80     48.67 o 
  -5   1   9      767.54      736.93     80.17 o 
  -4   1   9      310.92      373.50     72.15 o 
  -3   1   9        7.27       -5.05     36.40 o 
  -2   1   9        6.69       -8.98     37.53 o 
  -1   1   9     1090.79     1170.80    116.11 o 
   0   1   9      740.61      684.39    112.77 o 
   1   1   9        1.35       29.17     39.92 o 
   2   1   9       19.88        5.76     48.83 o 
   3   1   9      626.62      507.86     95.02 o 
   4   1   9      428.27      399.01     91.81 o 
   5   1   9        0.10        1.65     64.51 o 
   6   1   9      425.23      306.29    147.06 o 
   7   1   9      152.79       77.56    129.91 o 
   8   1   9       52.33      -88.66    101.38 o 
   9   1   9        2.71       37.16    165.65 o 
 -16   2   9       47.90       37.68    162.40 o 
 -15   2   9      128.80      161.41    151.05 o 
 -14   2   9       59.10       54.92    117.74 o 
 -13   2   9       17.08      127.83    119.90 o 
 -12   2   9      171.62      148.91    119.56 o 
 -11   2   9      172.88       75.05     95.77 o 
 -10   2   9      297.45      262.84    104.37 o 
  -9   2   9     1173.42     1249.99    136.25 o 
  -8   2   9     1243.70     1226.85    125.81 o 
  -7   2   9      155.30      216.82     63.81 o 
  -6   2   9       27.32       53.68     32.45 o 
  -5   2   9      532.47      649.11     74.76 o 
  -4   2   9     2658.09     2804.13    135.78 o 
  -3   2   9      196.64      152.29     57.51 o 
  -2   2   9      223.79      272.60     71.94 o 
  -1   2   9      339.44      400.68     86.05 o 
   0   2   9      341.82      352.77     85.52 o 
   1   2   9       15.19      -16.10     38.67 o 
   2   2   9        5.13      -22.39     45.01 o 
   3   2   9      478.87      459.30     92.72 o 
   4   2   9      168.91      109.18     71.31 o 
   5   2   9       61.75       98.24     96.65 o 
   6   2   9        4.06       76.88    117.70 o 
   7   2   9       82.77       51.23    121.30 o 
   8   2   9       52.81     -104.10    104.10 o 
   9   2   9       45.25       95.34    196.09 o 
 -16   3   9       78.65       75.91    148.98 o 
 -15   3   9       97.78       51.32    143.83 o 
 -14   3   9      119.79      122.40    133.12 o 
 -13   3   9      509.03      544.23    178.05 o 
 -12   3   9       49.58       68.35    104.06 o 
 -11   3   9       16.69       18.50     91.09 o 
 -10   3   9      686.53      592.65    147.01 o 
  -9   3   9       37.48      -15.58     46.44 o 
  -8   3   9       16.24       65.07     55.42 o 
  -7   3   9      645.51      766.58    110.83 o 
  -6   3   9      101.45      151.12     59.50 o 
  -5   3   9      650.81      689.69     78.70 o 
  -4   3   9       42.13       18.26     35.40 o 
  -3   3   9      188.57      242.28     56.81 o 
  -2   3   9      671.70      561.90     95.13 o 
  -1   3   9     4511.52     4586.83    218.39 o 
   0   3   9      176.35      176.89     66.17 o 
   1   3   9       23.09       13.96     46.37 o 
   2   3   9       96.15      143.03     72.78 o 
   3   3   9        1.21        2.71     52.09 o 
   4   3   9      819.23      853.32    162.60 o 
   5   3   9       13.85       64.73     86.73 o 
   6   3   9      149.74      169.80    137.98 o 
   7   3   9       23.09       11.15    117.76 o 
   8   3   9        5.71      -63.66    125.82 o 
 -16   4   9      144.00      285.18    198.79 o 
 -15   4   9       39.69      -88.84    121.67 o 
 -14   4   9      307.40      238.29    147.03 o 
 -13   4   9       11.43       -1.95    102.70 o 
 -12   4   9        3.15      119.39    102.79 o 
 -11   4   9        1.67      -15.28     77.20 o 
 -10   4   9       23.87       36.36     69.83 o 
  -9   4   9       16.02        9.41     55.47 o 
  -8   4   9        9.01       33.01     54.11 o 
  -7   4   9      381.12      352.68     87.57 o 
  -6   4   9      959.88     1056.69    119.70 o 
  -5   4   9        1.45      -20.83     35.01 o 
  -4   4   9       13.61        4.13     33.48 o 
  -3   4   9        0.15       -0.23     33.55 o 
  -2   4   9      260.04      255.09     58.87 o 
  -1   4   9     1368.42     1233.13    123.16 o 
   0   4   9      228.03      243.23     69.76 o 
   1   4   9      317.89      291.84     84.33 o 
   2   4   9      283.08      332.78     98.00 o 
   3   4   9        4.10      -37.22     58.03 o 
   4   4   9       99.71       89.88     92.25 o 
   5   4   9      114.04       10.77     85.54 o 
   6   4   9       10.86      -30.82    103.72 o 
   7   4   9        4.57       34.95    124.53 o 
   8   4   9       51.34       23.75    136.74 o 
 -16   5   9        3.24      140.79    216.39 o 
 -15   5   9       43.55      -16.12    139.27 o 
 -14   5   9      139.44       64.77    140.24 o 
 -13   5   9      112.60       53.09    117.20 o 
 -12   5   9        4.23      -29.07     82.48 o 
 -11   5   9       23.07      -13.67     74.76 o 
 -10   5   9       11.62       35.69     74.55 o 
  -9   5   9        0.97       -0.94     55.56 o 
  -8   5   9      327.61      311.08     90.13 o 
  -7   5   9      414.11      443.34     98.17 o 
  -6   5   9       16.80       -1.40     40.20 o 
  -5   5   9       16.31        5.43     42.34 o 
  -4   5   9       23.38       27.82     45.65 o 
  -3   5   9      151.51      130.39     49.79 o 
  -2   5   9      804.74      820.20     91.73 o 
  -1   5   9        0.04       -8.06     41.08 o 
   0   5   9      412.81      393.36     91.90 o 
   1   5   9        0.50      -31.05     47.34 o 
   2   5   9     2300.32     2592.58    258.06 o 
   3   5   9       33.09      -27.49     57.04 o 
   4   5   9      207.05      121.85     90.95 o 
   5   5   9      162.31      206.80    114.30 o 
   6   5   9       10.66       86.66    122.96 o 
   7   5   9       73.95      -68.03    106.27 o 
   8   5   9        2.83      -49.64    143.19 o 
 -16   6   9        8.77       11.89    210.28 o 
 -15   6   9       16.17       75.87    208.92 o 
 -14   6   9       14.19      -47.16    118.33 o 
 -13   6   9      104.98      142.44    132.02 o 
 -12   6   9      190.14      202.96    129.94 o 
 -11   6   9       68.49       75.14     97.03 o 
 -10   6   9       39.60      111.93     88.81 o 
  -9   6   9     1316.68     1224.05    154.85 o 
  -8   6   9        5.65       63.08     58.91 o 
  -7   6   9     1790.65     1646.18    155.49 o 
  -6   6   9     1603.15     1580.82    146.26 o 
  -5   6   9      107.55      126.09     65.22 o 
  -4   6   9      482.33      605.21    103.61 o 
  -3   6   9        9.81       12.19     45.90 o 
  -2   6   9      281.85      333.95     68.79 o 
  -1   6   9       12.56        3.99     46.40 o 
   0   6   9      365.15      308.93    110.31 o 
   1   6   9        8.67      -24.17     67.11 o 
   2   6   9     1351.94     1491.00    221.38 o 
   3   6   9      233.03      197.96    101.36 o 
   4   6   9       52.63      110.09    100.65 o 
   5   6   9       39.38       75.97    104.54 o 
   6   6   9      159.53      236.77    155.98 o 
   7   6   9       19.60        8.71     98.60 o 
   8   6   9       55.66       12.34    165.73 o 
 -16   7   9       11.10      -65.35    210.40 o 
 -15   7   9        0.16      -20.84    184.86 o 
 -14   7   9       14.58     -103.37    137.87 o 
 -13   7   9        7.34       -9.86    112.82 o 
 -12   7   9      298.07      350.08    146.21 o 
 -11   7   9      126.23      139.05    107.27 o 
 -10   7   9      585.80      496.56    144.57 o 
  -9   7   9        2.29       29.85     59.95 o 
  -8   7   9     1138.66     1033.24    148.42 o 
  -7   7   9      268.12      292.66     89.33 o 
  -6   7   9      149.94      179.67     70.73 o 
  -5   7   9      201.52      229.80     78.64 o 
  -4   7   9      704.34      712.94    116.52 o 
  -3   7   9      142.79      127.62     62.97 o 
  -2   7   9      754.04      783.94    108.22 o 
  -1   7   9      337.48      392.96    118.82 o 
   0   7   9        1.98       30.40     72.71 o 
   1   7   9     1752.42     1453.11    195.59 o 
   2   7   9      182.34      185.74    112.09 o 
   3   7   9       34.27      -23.23     71.30 o 
   4   7   9       25.68       13.05     75.24 o 
   5   7   9      186.37      184.71    128.86 o 
   6   7   9       70.20       97.77    142.08 o 
   7   7   9       33.75      -17.22    128.54 o 
   8   7   9       18.35       17.00    185.66 o 
 -15   8   9        5.71     -139.83    171.24 o 
 -14   8   9        6.87      -34.75    131.28 o 
 -13   8   9        3.52       71.40    144.71 o 
 -12   8   9       89.13      105.63    123.45 o 
 -11   8   9        2.45      -13.96    101.50 o 
 -10   8   9        1.71       32.34     86.52 o 
  -9   8   9      157.30       76.61     73.35 o 
  -8   8   9       50.38       67.84     75.80 o 
  -7   8   9     1346.91     1232.79    153.97 o 
  -6   8   9       32.99       46.12     60.36 o 
  -5   8   9        0.61       26.77     51.82 o 
  -4   8   9      979.08     1087.69    131.35 o 
  -3   8   9      714.71      795.47    121.99 o 
  -2   8   9      201.33      245.94     76.15 o 
  -1   8   9      125.53      105.51     96.48 o 
   0   8   9      617.36      634.85    194.43 o 
   1   8   9       59.64       31.68    102.48 o 
   2   8   9      484.89      448.10    182.11 o 
   3   8   9        0.93       -5.19     76.51 o 
   4   8   9       82.29       49.81     86.19 o 
   5   8   9        0.60      -51.90     92.86 o 
   6   8   9        2.71      122.76    194.44 o 
   7   8   9        1.25      -21.58    178.29 o 
 -15   9   9        5.75       36.33    200.51 o 
 -14   9   9      103.27        3.07    150.14 o 
 -13   9   9      109.71       -2.66    163.82 o 
 -12   9   9        0.21       17.44    147.73 o 
 -11   9   9       86.82       26.00    106.92 o 
 -10   9   9        0.17       16.40     74.41 o 
  -9   9   9       15.13       33.40     70.24 o 
  -8   9   9      173.06      185.20     85.90 o 
  -7   9   9      631.69      774.78    144.18 o 
  -6   9   9      306.77      468.75    110.65 o 
  -5   9   9        1.73      -18.52     56.51 o 
  -4   9   9      213.47      184.49     79.50 o 
  -3   9   9       97.11      139.40     67.73 o 
  -2   9   9       16.46        3.64     66.08 o 
  -1   9   9      752.95      728.45    209.37 o 
   0   9   9       89.02       96.45    110.32 o 
   1   9   9       40.81       45.46     97.13 o 
   2   9   9     1786.03     1689.73    243.65 o 
   3   9   9      396.13      295.79    142.40 o 
   4   9   9       12.93        2.06     89.01 o 
   5   9   9        3.40       37.30    131.18 o 
   6   9   9        0.11      -34.79    130.72 o 
   7   9   9        3.28     -174.57    187.47 o 
 -14  10   9        2.84       67.19    173.25 o 
 -13  10   9       81.01      -49.32    122.32 o 
 -12  10   9       16.96      -47.67    144.60 o 
 -11  10   9       12.02      -89.22    115.76 o 
 -10  10   9        9.41      -66.19     71.77 o 
  -9  10   9       24.96       16.57     75.18 o 
  -8  10   9      423.23      443.98    121.57 o 
  -7  10   9      203.95      135.54     77.11 o 
  -6  10   9      116.11      112.31     79.85 o 
  -5  10   9       29.28       76.00     70.72 o 
  -4  10   9       42.23       77.93     68.96 o 
  -3  10   9      584.38      642.57    148.24 o 
  -2  10   9       89.68      131.07    103.96 o 
  -1  10   9      107.10      147.20    116.21 o 
   0  10   9       33.47      -39.89     86.65 o 
   1  10   9        8.50      -11.31     90.19 o 
   2  10   9      177.40      369.30    154.26 o 
   3  10   9      190.08      270.46    150.57 o 
   4  10   9       51.13       24.26    130.07 o 
   5  10   9        4.29       14.33    140.60 o 
   6  10   9       18.42       72.83    195.79 o 
   7  10   9        9.28       28.13    231.71 o 
 -14  11   9       90.76     -100.08    172.13 o 
 -13  11   9       75.19      -54.41    123.36 o 
 -12  11   9       82.72       83.46    170.75 o 
 -11  11   9      110.12      109.47    129.68 o 
 -10  11   9       26.69      -52.85     81.92 o 
  -9  11   9      144.03      288.98    116.59 o 
  -8  11   9        0.29       63.16     79.48 o 
  -7  11   9      356.02      296.04    106.53 o 
  -6  11   9      372.10      353.62    112.40 o 
  -5  11   9       12.54       -2.44     68.65 o 
  -4  11   9        9.72       14.88     69.83 o 
  -3  11   9      803.70      736.28    163.71 o 
  -2  11   9      220.28      258.53    146.10 o 
  -1  11   9      566.84      399.10    170.30 o 
   0  11   9      101.83      289.33    152.60 o 
   1  11   9      207.70      259.31    222.06 o 
   2  11   9       77.76      -23.48    102.42 o 
   3  11   9       67.23       23.14    105.33 o 
   4  11   9        0.32       21.67    128.71 o 
   5  11   9       53.20       88.83    115.61 o 
   6  11   9       84.29      148.90    232.70 o 
 -13  12   9      127.87       28.53    179.56 o 
 -12  12   9       39.13      -41.75    119.62 o 
 -11  12   9        1.88      -78.74    117.89 o 
 -10  12   9      183.25      220.67    144.89 o 
  -9  12   9       82.23      171.08    108.74 o 
  -8  12   9       19.60       91.76     92.38 o 
  -7  12   9       67.89       60.74     85.56 o 
  -6  12   9      703.03      804.25    159.40 o 
  -5  12   9      248.93      399.31    140.31 o 
  -4  12   9      717.49      783.31    173.19 o 
  -3  12   9      780.99      716.11    166.70 o 
  -2  12   9      112.44       93.91    121.88 o 
  -1  12   9        0.66      -48.88    100.47 o 
   0  12   9      155.60       99.28    135.55 o 
   1  12   9      712.00      615.49    184.37 o 
   2  12   9      231.33      471.25    170.71 o 
   3  12   9       56.90       84.69    134.35 o 
   4  12   9       21.94       17.52     89.45 o 
   5  12   9       42.48      111.75    150.01 o 
   6  12   9       69.25       40.57    260.46 o 
 -13  13   9       10.00       30.16    153.92 o 
 -12  13   9       11.30       -0.24    130.31 o 
 -11  13   9       26.72      -46.50    121.09 o 
 -10  13   9        0.16       79.79    133.00 o 
  -9  13   9       31.37       34.11    120.87 o 
  -8  13   9       18.35       37.65     93.61 o 
  -7  13   9       40.05      -23.84     86.36 o 
  -6  13   9       56.50      113.41    107.20 o 
  -5  13   9       87.59      126.04    105.80 o 
  -4  13   9        7.24       -9.86     90.51 o 
  -3  13   9       84.00       75.42    130.48 o 
  -2  13   9      723.60      781.80    251.00 o 
  -1  13   9       84.28      156.81    150.86 o 
   0  13   9      553.20      861.49    378.93 o 
   1  13   9       67.70       71.81    106.60 o 
   2  13   9      148.28      107.43    114.81 o 
   3  13   9      260.59      -67.10     88.40 o 
   4  13   9       14.04      -20.06    118.82 o 
   5  13   9       89.09      -26.41    137.97 o 
 -12  14   9        1.21      -98.97    163.83 o 
 -11  14   9        4.24      -20.87    135.74 o 
 -10  14   9       34.18       91.01    142.21 o 
  -9  14   9      252.25      259.54    162.91 o 
  -8  14   9      125.87       42.78    124.82 o 
  -7  14   9      156.14      201.32    136.24 o 
  -6  14   9       65.97       73.20    103.01 o 
  -5  14   9       77.95       80.80    102.85 o 
  -4  14   9        0.86      -30.88     93.21 o 
  -3  14   9      276.49      258.77    173.59 o 
  -2  14   9       35.73     -105.02    118.57 o 
  -1  14   9       77.76      207.53    159.13 o 
   0  14   9        2.03        8.37    107.09 o 
   1  14   9       19.34       -7.83    110.89 o 
   2  14   9      213.66      -10.77     98.32 o 
   3  14   9       48.08        3.55    111.38 o 
   4  14   9        0.71      -23.77    154.19 o 
 -11  15   9       43.53      -28.99    155.22 o 
 -10  15   9       87.59      104.74    153.74 o 
  -9  15   9        6.92       -5.10    129.27 o 
  -8  15   9       65.50      166.67    197.47 o 
  -7  15   9       33.80      138.81    170.59 o 
  -6  15   9       27.00       91.75    151.10 o 
  -5  15   9       63.96      -60.79     94.24 o 
  -4  15   9       24.40       -6.77    101.15 o 
  -3  15   9       15.83      166.25    154.80 o 
  -2  15   9      122.61      106.67    169.02 o 
  -1  15   9        6.89      -51.79    106.72 o 
   0  15   9       36.89       79.79    112.80 o 
   1  15   9       18.45       42.64    106.09 o 
   2  15   9       30.76      -70.21    105.84 o 
   3  15   9       69.42       51.51    134.82 o 
 -10  16   9        0.39      -94.60    184.22 o 
  -9  16   9        3.05      110.27    202.85 o 
  -8  16   9        1.93      -55.81    152.71 o 
  -7  16   9       18.05       60.87    179.39 o 
  -6  16   9      219.17      517.83    244.81 o 
  -5  16   9      752.73      911.98    284.05 o 
  -4  16   9      108.07      110.46    170.01 o 
  -3  16   9        4.59       54.57    148.58 o 
  -2  16   9        4.07      -13.37    206.06 o 
  -1  16   9      170.57      191.01    120.36 o 
   0  16   9       30.13      -23.91    117.01 o 
   1  16   9       48.50       -3.13    137.62 o 
   2  16   9       36.52      -71.66    127.62 o 
  -9  17   9        0.18      -89.98    175.91 o 
  -8  17   9       33.08      -45.47    170.92 o 
  -7  17   9       71.96      101.88    185.49 o 
  -6  17   9        0.84       -6.24    169.83 o 
  -5  17   9        2.05       36.18    161.10 o 
  -4  17   9        1.72       94.08    245.94 o 
  -3  17   9        8.55       39.40    280.80 o 
  -2  17   9       33.27      -69.87    133.80 o 
  -1  17   9        2.77      -24.17    131.40 o 
   0  17   9       12.77       13.25    153.87 o 
   1  17   9        0.79       54.43    160.15 o 
  -7  18   9       86.62       38.29    218.45 o 
  -6  18   9      324.12      630.84    263.33 o 
  -5  18   9       84.87      -65.90    262.41 o 
  -4  18   9       89.74      -17.67    327.12 o 
  -3  18   9       32.75       10.27    319.48 o 
  -2  18   9       16.88       -0.81    117.07 o 
  -1  18   9       12.91       21.55    162.54 o 
 -17   0  10      267.86      897.31    488.53 o 
 -16   0  10      135.47        0.48    272.92 o 
 -15   0  10      232.36      407.75    226.62 o 
 -14   0  10       12.98       43.33    146.63 o 
 -13   0  10      525.83      741.24    244.86 o 
 -12   0  10       54.32      110.47    165.11 o 
 -11   0  10      425.17      408.72    168.91 o 
 -10   0  10      320.49      233.14    133.57 o 
  -9   0  10     1176.75     1374.09    211.46 o 
  -8   0  10       84.05      137.36     61.14 o 
  -7   0  10      393.46      399.33     96.67 o 
  -6   0  10     1298.39     1288.98    145.57 o 
  -5   0  10    11307.47    10690.81    416.24 o 
  -4   0  10     4415.18     4338.85    281.55 o 
  -3   0  10       10.65       70.05     65.36 o 
  -2   0  10      678.13      661.53    152.45 o 
  -1   0  10       71.35       75.11     74.23 o 
   0   0  10     1267.14     1185.30    186.77 o 
   1   0  10      368.53      415.05    141.55 o 
   2   0  10      393.65      482.07    163.48 o 
   3   0  10     2312.94     2445.25    241.66 o 
   4   0  10      926.69      983.05    197.91 o 
   5   0  10        2.58       85.27    138.78 o 
   6   0  10       25.72       17.19    178.84 o 
   7   0  10      399.45      -69.48    113.89 o 
   8   0  10      206.61       -9.79    206.54 o 
 -17   1  10      483.66      593.60    259.35 o 
 -16   1  10      279.40      296.45    191.28 o 
 -15   1  10     1295.03     1522.71    301.70 o 
 -14   1  10     1252.82     1193.54    251.92 o 
 -13   1  10      547.06      501.50    168.95 o 
 -12   1  10        2.17       56.79     96.54 o 
 -11   1  10     1319.41     1424.02    217.27 o 
 -10   1  10      672.07      588.49    148.05 o 
  -9   1  10        2.15       40.85     50.02 o 
  -8   1  10       77.68       16.50     44.57 o 
  -7   1  10     1298.14     1247.72     89.89 o 
  -6   1  10     3900.56     4110.05    160.78 o 
  -5   1  10       21.85       24.13     38.90 o 
  -4   1  10     1731.34     1828.92    135.07 o 
  -3   1  10     2892.89     3008.20    174.73 o 
  -2   1  10     2350.65     2277.71    160.57 o 
  -1   1  10       39.58       36.30     44.96 o 
   0   1  10     2631.36     2350.22    177.09 o 
   1   1  10     2469.59     2593.76    195.76 o 
   2   1  10      325.91      456.73    112.90 o 
   3   1  10      235.36      221.22     76.68 o 
   4   1  10     1547.85     1721.83    157.65 o 
   5   1  10     1230.25     1462.90    215.86 o 
   6   1  10      319.99      308.42    161.08 o 
   7   1  10       41.67       -0.09     94.61 o 
   8   1  10      434.38      -43.79    165.00 o 
 -17   2  10       68.94       -8.66    193.23 o 
 -16   2  10      355.29      564.37    240.13 o 
 -15   2  10      607.77      735.55    225.71 o 
 -14   2  10        5.04       48.64    122.81 o 
 -13   2  10      412.05      323.01    152.68 o 
 -12   2  10      990.72     1159.04    226.79 o 
 -11   2  10       77.98       35.13     81.92 o 
 -10   2  10       77.06       95.83     68.17 o 
  -9   2  10      704.79      697.55    116.80 o 
  -8   2  10     1287.71     1223.10    125.92 o 
  -7   2  10      841.36      786.27    109.10 o 
  -6   2  10      323.13      336.16     63.73 o 
  -5   2  10     9449.86     9676.96    251.67 o 
  -4   2  10     6728.98     6898.17    251.78 o 
  -3   2  10      296.42      314.18     74.29 o 
  -2   2  10       10.88        0.97     38.67 o 
  -1   2  10     4318.68     4375.31    226.61 o 
   0   2  10     3678.58     3427.05    211.23 o 
   1   2  10       47.94       25.63     57.01 o 
   2   2  10      944.10     1032.66    151.97 o 
   3   2  10     3801.68     3644.26    202.66 o 
   4   2  10      846.68      834.18    145.65 o 
   5   2  10       30.70       32.38     99.25 o 
   6   2  10      602.98      630.75    198.07 o 
   7   2  10      210.16       19.24     92.16 o 
   8   2  10      219.80       83.81    184.67 o 
 -17   3  10        1.70      -75.22    176.80 o 
 -16   3  10      344.01      275.62    197.87 o 
 -15   3  10      221.27      229.72    168.70 o 
 -14   3  10      121.30      150.81    137.74 o 
 -13   3  10      106.11      221.75    134.35 o 
 -12   3  10      186.62      192.37    109.18 o 
 -11   3  10     2597.49     2589.80    261.02 o 
 -10   3  10     1198.10     1172.14    151.40 o 
  -9   3  10      313.97      277.45     86.03 o 
  -8   3  10      933.14     1001.75    132.88 o 
  -7   3  10     1710.31     1635.99    143.18 o 
  -6   3  10      715.05      614.59     78.98 o 
  -5   3  10       65.45       91.07     44.66 o 
  -4   3  10     1281.03     1269.82    102.84 o 
  -3   3  10     3618.06     3535.61    192.05 o 
  -2   3  10      556.31      601.29    105.39 o 
  -1   3  10        3.41       23.18     43.50 o 
   0   3  10      587.73      671.49    118.17 o 
   1   3  10       61.77      108.78     67.02 o 
   2   3  10     2460.48     2568.44    207.66 o 
   3   3  10       96.35       95.18     75.42 o 
   4   3  10      137.22       61.97     92.14 o 
   5   3  10      409.98      579.95    163.90 o 
   6   3  10      393.71      501.57    194.71 o 
   7   3  10       67.89       -5.18    112.81 o 
   8   3  10      116.44       25.35    157.75 o 
 -16   4  10      239.77      369.65    196.18 o 
 -15   4  10      100.67      160.47    152.24 o 
 -14   4  10        1.67       15.06    112.14 o 
 -13   4  10      152.15      206.12    123.46 o 
 -12   4  10      760.16      690.34    185.00 o 
 -11   4  10       55.26       69.08     77.56 o 
 -10   4  10       74.35       96.80     72.40 o 
  -9   4  10     3006.55     3068.21    212.17 o 
  -8   4  10     3166.12     2928.32    199.07 o 
  -7   4  10     2215.44     2438.34    177.26 o 
  -6   4  10        4.54        2.38     45.35 o 
  -5   4  10     3440.47     3517.69    162.02 o 
  -4   4  10        6.58       18.20     38.73 o 
  -3   4  10      715.17      797.37     92.60 o 
  -2   4  10      628.30      514.15     99.00 o 
  -1   4  10     2959.44     2910.42    189.07 o 
   0   4  10     3159.29     3101.98    201.51 o 
   1   4  10      307.67      270.29     93.93 o 
   2   4  10      482.73      591.48    161.72 o 
   3   4  10     3044.25     3236.74    262.51 o 
   4   4  10       18.18      -11.35     86.19 o 
   5   4  10       53.16       53.84    107.86 o 
   6   4  10      321.73      182.70    160.07 o 
   7   4  10      202.33       17.00    127.07 o 
   8   4  10      107.80      -18.64    159.26 o 
 -16   5  10       90.22       84.72    180.54 o 
 -15   5  10      175.47      313.52    179.31 o 
 -14   5  10      150.76      311.63    161.05 o 
 -13   5  10      109.81      107.16    119.80 o 
 -12   5  10       30.21       87.58    107.42 o 
 -11   5  10       37.76       66.19     78.74 o 
 -10   5  10     1528.46     1523.58    171.12 o 
  -9   5  10     1023.43     1044.06    144.33 o 
  -8   5  10     4460.06     4724.33    255.00 o 
  -7   5  10     1693.04     1695.99    157.60 o 
  -6   5  10     1828.97     1610.35    146.99 o 
  -5   5  10      167.61      256.26     77.33 o 
  -4   5  10      927.89      783.59    102.58 o 
  -3   5  10     2982.95     2984.65    155.08 o 
  -2   5  10     2341.53     2435.84    170.30 o 
  -1   5  10      112.05       96.10     61.94 o 
   0   5  10     2174.77     2227.22    175.59 o 
   1   5  10      140.90      176.19    113.32 o 
   2   5  10       38.79       44.66     96.18 o 
   3   5  10      375.98      450.37    129.23 o 
   4   5  10      991.88     1060.11    200.68 o 
   5   5  10     1040.85     1147.51    215.48 o 
   6   5  10       78.44       22.46    135.51 o 
   7   5  10        0.09      -67.74    140.36 o 
 -16   6  10      129.39      179.31    229.09 o 
 -15   6  10      168.24      182.55    166.32 o 
 -14   6  10      104.19       59.29    127.60 o 
 -13   6  10      662.99      788.19    211.05 o 
 -12   6  10      710.00      823.62    197.63 o 
 -11   6  10        0.97      -11.08     76.06 o 
 -10   6  10       36.55       80.27     75.64 o 
  -9   6  10     4408.62     4578.72    267.70 o 
  -8   6  10     6234.83     6306.24    301.18 o 
  -7   6  10      588.16      636.81    120.72 o 
  -6   6  10      112.07       98.10     59.81 o 
  -5   6  10      257.01      326.18     87.66 o 
  -4   6  10      860.81      944.81    124.14 o 
  -3   6  10      353.38      399.52     79.22 o 
  -2   6  10     1257.77     1292.85    142.09 o 
  -1   6  10     4714.37     4451.13    304.19 o 
   0   6  10      524.03      602.10    151.57 o 
   1   6  10        7.46      -64.08     80.43 o 
   2   6  10       28.28       13.48     86.89 o 
   3   6  10      140.39      206.11    111.87 o 
   4   6  10      647.51      738.16    178.84 o 
   5   6  10        1.43       77.16    108.06 o 
   6   6  10      238.61      165.62    151.81 o 
   7   6  10      434.77      254.36    225.19 o 
 -16   7  10       35.29      177.96    240.11 o 
 -15   7  10       45.63       16.05    183.02 o 
 -14   7  10      794.10      303.78    331.84 o 
 -13   7  10       34.21       30.83    118.64 o 
 -12   7  10      295.55      341.71    145.07 o 
 -11   7  10      368.87      407.31    119.66 o 
 -10   7  10     1290.36     1434.71    179.78 o 
  -9   7  10     1223.93     1128.46    171.93 o 
  -8   7  10     5946.43     6183.83    328.20 o 
  -7   7  10     3737.39     3765.39    235.28 o 
  -6   7  10      224.54      270.27     83.31 o 
  -5   7  10      338.11      466.21    103.10 o 
  -4   7  10      960.34      987.61    130.40 o 
  -3   7  10     4855.19     4956.99    231.95 o 
  -2   7  10     1017.60     1111.72    156.85 o 
  -1   7  10      252.82      245.23    106.95 o 
   0   7  10     3421.71     3545.94    295.88 o 
   1   7  10     1414.93     1572.49    296.18 o 
   2   7  10        8.60       44.09     99.34 o 
   3   7  10      895.65      730.28    171.98 o 
   4   7  10      436.24      480.31    153.36 o 
   5   7  10     1309.79     1240.50    232.18 o 
   6   7  10      201.81      148.17    127.92 o 
   7   7  10       74.64       -5.16    156.94 o 
 -15   8  10      183.97       -1.94    166.62 o 
 -14   8  10       29.78       32.64    129.41 o 
 -13   8  10     1066.94     1326.35    265.67 o 
 -12   8  10      892.87      857.94    212.73 o 
 -11   8  10      360.91      287.49    118.54 o 
 -10   8  10      190.38       96.57     87.05 o 
  -9   8  10     1101.13     1352.80    177.81 o 
  -8   8  10     7731.17     7791.77    440.13 o 
  -7   8  10      402.62      361.61    104.90 o 
  -6   8  10      144.47      147.31     75.76 o 
  -5   8  10      518.63      574.67    114.90 o 
  -4   8  10     3003.21     2926.29    197.55 o 
  -3   8  10        8.17       25.02     56.55 o 
  -2   8  10      509.58      486.60    167.66 o 
  -1   8  10     1687.57     1935.93    277.30 o 
   0   8  10     1503.58     1471.58    274.66 o 
   1   8  10      301.17      272.70    129.05 o 
   2   8  10      854.90     1005.21    261.60 o 
   3   8  10     1642.16     1589.03    231.44 o 
   4   8  10      218.89      266.71    134.86 o 
   5   8  10        0.06      -32.65    109.09 o 
   6   8  10       21.96       99.12    153.41 o 
   7   8  10     1145.12      443.12    648.74 o 
 -15   9  10       64.01      -88.28    177.10 o 
 -14   9  10      271.18        0.60    132.75 o 
 -13   9  10       14.60       33.41    142.56 o 
 -12   9  10      149.20      157.70    114.07 o 
 -11   9  10     1100.07     1340.46    207.54 o 
 -10   9  10      859.12      809.29    156.33 o 
  -9   9  10      182.98      124.10     87.24 o 
  -8   9  10     1242.36     1390.29    171.73 o 
  -7   9  10       32.50       23.29     64.07 o 
  -6   9  10      640.34      733.58    138.67 o 
  -5   9  10       21.81       14.07     57.54 o 
  -4   9  10       77.85       23.37     63.45 o 
  -3   9  10     1956.46     2164.83    216.39 o 
  -2   9  10     1758.44     2136.04    293.24 o 
  -1   9  10      280.83      137.76    120.58 o 
   0   9  10     1913.03     2345.84    606.96 o 
   1   9  10        7.95      -25.17    117.68 o 
   2   9  10       13.80        8.13    100.95 o 
   3   9  10      215.44      220.35    137.64 o 
   4   9  10      120.48      105.34    136.58 o 
   5   9  10      362.51      460.77    226.09 o 
   6   9  10        5.40      -72.56    192.20 o 
 -15  10  10       25.42      -88.21    173.43 o 
 -14  10  10       94.55       -0.37    170.58 o 
 -13  10  10      570.78      -61.64    132.27 o 
 -12  10  10      651.19      682.37    202.76 o 
 -11  10  10      161.69      154.97    109.96 o 
 -10  10  10      212.66      278.85    118.12 o 
  -9  10  10      346.56      466.41    132.23 o 
  -8  10  10       63.08       32.79     73.94 o 
  -7  10  10      348.97      342.70    111.32 o 
  -6  10  10       44.92       55.16     70.53 o 
  -5  10  10      190.91      326.38    102.91 o 
  -4  10  10        3.99      -10.61     73.31 o 
  -3  10  10        6.35      -49.13     74.51 o 
  -2  10  10      654.91      781.93    224.11 o 
  -1  10  10     2067.51     2055.18    299.08 o 
   0  10  10      607.33      780.53    242.54 o 
   1  10  10        0.19      -21.92    119.45 o 
   2  10  10      223.71      310.30    148.76 o 
   3  10  10     1113.21     1094.11    248.30 o 
   4  10  10      198.34       66.83    136.31 o 
   5  10  10      104.20       26.36    163.94 o 
   6  10  10        3.50       -3.27    212.82 o 
 -14  11  10       65.49      -35.39    188.03 o 
 -13  11  10       28.31       37.30    101.98 o 
 -12  11  10      116.01      123.02    138.80 o 
 -11  11  10      358.34      439.66    178.93 o 
 -10  11  10      352.33      293.34    127.08 o 
  -9  11  10      119.90      173.73    104.38 o 
  -8  11  10      448.07      361.76    121.81 o 
  -7  11  10      133.68      203.13     98.26 o 
  -6  11  10      869.05     1082.84    172.84 o 
  -5  11  10      180.68      108.31    100.46 o 
  -4  11  10      370.56      328.98    123.61 o 
  -3  11  10      619.69      541.72    197.20 o 
  -2  11  10      595.37      771.61    223.28 o 
  -1  11  10      342.01      344.51    165.76 o 
   0  11  10      114.02       55.98    116.79 o 
   1  11  10      252.69      303.48    230.89 o 
   2  11  10      929.54     1028.32    239.53 o 
   3  11  10       22.13       -0.16    110.16 o 
   4  11  10      173.51      156.47    115.83 o 
   5  11  10       73.88      122.45    219.42 o 
 -14  12  10        0.25     -117.59    181.71 o 
 -13  12  10      129.43       26.83    222.28 o 
 -12  12  10      684.01      316.36    268.00 o 
 -11  12  10       35.74       45.84    121.26 o 
 -10  12  10        8.03       13.80    114.27 o 
  -9  12  10       14.26       42.23     92.36 o 
  -8  12  10        5.40       58.18     86.52 o 
  -7  12  10       56.46      165.31    101.14 o 
  -6  12  10        2.33        3.66     88.87 o 
  -5  12  10     2115.73     2112.96    247.35 o 
  -4  12  10     1019.15     1149.89    213.31 o 
  -3  12  10        4.12       11.04    102.39 o 
  -2  12  10       10.35      -10.40    105.40 o 
  -1  12  10      317.49      467.24    205.50 o 
   0  12  10      651.38      601.75    220.80 o 
   1  12  10      162.00      130.20    134.35 o 
   2  12  10      311.73      343.67    165.96 o 
   3  12  10      876.64      -17.03     79.74 o 
   4  12  10      146.09      -76.76    115.52 o 
   5  12  10       29.45      -44.92    205.40 o 
 -13  13  10       90.40       28.44    154.06 o 
 -12  13  10       22.43      -35.77    118.38 o 
 -11  13  10      657.39      592.48    481.45 o 
 -10  13  10      213.13      179.16    139.39 o 
  -9  13  10       82.64       34.97    121.32 o 
  -8  13  10      121.33      212.20    116.39 o 
  -7  13  10      250.34      432.10    157.03 o 
  -6  13  10      437.87      458.48    155.69 o 
  -5  13  10       68.00       -6.29     98.59 o 
  -4  13  10      670.83      600.58    217.95 o 
  -3  13  10      707.66      735.31    240.40 o 
  -2  13  10      442.24      391.17    186.23 o 
  -1  13  10        7.03       -1.85    127.97 o 
   0  13  10     1135.63     1858.84    457.97 o 
   1  13  10      503.41      484.41    185.79 o 
   2  13  10      291.96        6.36     97.81 o 
   3  13  10       20.98      -20.40    114.21 o 
   4  13  10       82.78      -20.76    144.06 o 
 -12  14  10       56.03        2.34    163.65 o 
 -11  14  10        9.31       12.07    137.28 o 
 -10  14  10        2.74      -46.37    123.86 o 
  -9  14  10       61.61       29.56    125.21 o 
  -8  14  10      434.91      492.00    229.43 o 
  -7  14  10      101.80       49.81    119.42 o 
  -6  14  10      532.72      742.36    201.59 o 
  -5  14  10     1964.60     2278.83    278.31 o 
  -4  14  10      619.23      843.65    260.77 o 
  -3  14  10        4.96      -38.19    113.02 o 
  -2  14  10        1.70      -29.81    123.87 o 
  -1  14  10      676.22      873.59    271.59 o 
   0  14  10      244.50      124.55    129.46 o 
   1  14  10        3.38      -11.75    102.15 o 
   2  14  10      109.30      -41.74    108.34 o 
   3  14  10      422.52        9.35    131.91 o 
 -11  15  10      135.37      -35.94    133.03 o 
 -10  15  10      130.84      247.03    173.57 o 
  -9  15  10       34.42       93.52    177.98 o 
  -8  15  10       29.34      -71.35    150.77 o 
  -7  15  10      215.36      349.20    208.26 o 
  -6  15  10      334.59      464.33    174.05 o 
  -5  15  10       10.43       50.00    120.77 o 
  -4  15  10      332.05      448.68    212.14 o 
  -3  15  10      514.43      688.17    252.28 o 
  -2  15  10       50.04       37.35    146.74 o 
  -1  15  10       63.17       62.20    146.52 o 
   0  15  10       97.36       20.24    103.24 o 
   1  15  10      203.42      -54.08    106.65 o 
   2  15  10       75.65       -5.36    123.29 o 
 -10  16  10        4.34       89.77    226.86 o 
  -9  16  10      175.98      336.56    229.45 o 
  -8  16  10      351.30      431.09    237.22 o 
  -7  16  10      197.39      172.27    215.66 o 
  -6  16  10       82.13      126.03    188.30 o 
  -5  16  10      701.98     1187.27    312.48 o 
  -4  16  10      244.68      177.90    175.01 o 
  -3  16  10       75.94      152.85    152.89 o 
  -2  16  10      347.16      -86.44    167.62 o 
  -1  16  10      119.29       74.24    136.10 o 
   0  16  10      224.73      228.35    169.49 o 
   1  16  10       42.60      -37.17    116.55 o 
  -8  17  10       45.22      160.79    216.80 o 
  -7  17  10      246.28      673.93    285.46 o 
  -6  17  10      118.65       60.17    240.92 o 
  -5  17  10        0.10      -61.13    216.09 o 
  -4  17  10       68.64      197.27    195.43 o 
  -3  17  10      169.68      -91.93    223.25 o 
  -2  17  10       40.40      -12.24    114.22 o 
  -1  17  10       23.78      -48.10    149.45 o 
   0  17  10      139.12      131.29    170.74 o 
  -5  18  10      146.56      479.93    349.80 o 
  -4  18  10      317.83      274.83    346.70 o 
  -3  18  10       48.51     -177.65    295.84 o 
 -17   1  11        4.52       14.22    182.53 o 
 -16   1  11       82.01       91.64    168.48 o 
 -15   1  11       31.44       37.78    133.62 o 
 -14   1  11        0.25       76.09    126.88 o 
 -13   1  11        0.21       23.60    110.41 o 
 -12   1  11      350.62      310.34    140.06 o 
 -11   1  11      249.20      167.23    107.94 o 
 -10   1  11      169.90      185.57    100.87 o 
  -9   1  11      226.36      262.20     77.06 o 
  -8   1  11      634.14      638.29    101.92 o 
  -7   1  11        5.47      -19.38     33.32 o 
  -6   1  11      178.39      163.55     56.15 o 
  -5   1  11        3.61       10.72     37.87 o 
  -4   1  11       55.14       53.99     42.02 o 
  -3   1  11       57.16       41.15     45.74 o 
  -2   1  11      156.99      106.93     60.99 o 
  -1   1  11       89.85       72.77     54.43 o 
   0   1  11      342.95      345.93     97.34 o 
   1   1  11      470.29      465.73    112.31 o 
   2   1  11      106.59       70.81     78.74 o 
   3   1  11      246.50      284.36     91.15 o 
   4   1  11      991.18      699.45    130.25 o 
   5   1  11       19.24      -13.70    101.44 o 
   6   1  11      234.07      -10.65     97.23 o 
   7   1  11        7.02      -71.46    138.50 o 
 -17   2  11       12.64      -72.38    170.70 o 
 -16   2  11       11.63      -24.38    156.83 o 
 -15   2  11        0.34      -85.87    115.70 o 
 -14   2  11        0.43       29.77    118.74 o 
 -13   2  11      171.46      245.16    144.88 o 
 -12   2  11      275.27      376.03    142.71 o 
 -11   2  11      112.29       88.84     97.43 o 
 -10   2  11      284.14      237.72    105.13 o 
  -9   2  11      262.48      204.67     76.02 o 
  -8   2  11     1164.58     1087.10    131.58 o 
  -7   2  11      623.89      773.02     85.44 o 
  -6   2  11     2291.26     2432.26    134.99 o 
  -5   2  11      757.20      875.27    109.30 o 
  -4   2  11      121.44       99.56     53.63 o 
  -3   2  11        2.51       10.77     43.72 o 
  -2   2  11      233.83      243.48     78.09 o 
  -1   2  11     1152.85     1215.30    139.00 o 
   0   2  11       18.48       28.47     55.42 o 
   1   2  11      389.61      386.10    106.49 o 
   2   2  11       57.40       19.99     71.81 o 
   3   2  11      479.65      513.01    106.86 o 
   4   2  11       86.43      130.19    112.53 o 
   5   2  11      125.31       83.55    116.04 o 
   6   2  11        4.42       -9.97     94.77 o 
   7   2  11        2.17     -104.44    140.14 o 
 -17   3  11       96.77      128.38    198.24 o 
 -16   3  11      425.46      611.43    231.91 o 
 -15   3  11      210.65      340.57    193.57 o 
 -14   3  11      285.24      281.38    155.00 o 
 -13   3  11       72.12       76.05    106.50 o 
 -12   3  11      456.66      479.83    155.31 o 
 -11   3  11        0.07      -62.79     70.82 o 
 -10   3  11       24.62       33.58     63.56 o 
  -9   3  11       59.03       26.31     56.71 o 
  -8   3  11      141.70      193.48     74.99 o 
  -7   3  11        5.99       15.78     36.22 o 
  -6   3  11     1092.02     1098.34    101.28 o 
  -5   3  11       22.53       46.06     44.71 o 
  -4   3  11      291.66      369.81     84.40 o 
  -3   3  11      177.43      189.82     68.03 o 
  -2   3  11       59.76       22.37     48.12 o 
  -1   3  11       23.94      -25.14     39.50 o 
   0   3  11     1711.04     1853.92    174.06 o 
   1   3  11      153.95      196.52     88.77 o 
   2   3  11      177.36      144.06    114.13 o 
   3   3  11      806.08      771.42    164.06 o 
   4   3  11      348.13      264.75    128.75 o 
   5   3  11        0.48       60.13    120.75 o 
   6   3  11       64.12        5.97     90.74 o 
   7   3  11       68.89       -7.83    149.52 o 
 -17   4  11        0.04      -13.56    175.20 o 
 -16   4  11       90.79      126.83    169.52 o 
 -15   4  11       49.78       97.31    140.43 o 
 -14   4  11      395.78      395.46    171.34 o 
 -13   4  11      271.35      301.40    147.49 o 
 -12   4  11      169.79      196.84    121.84 o 
 -11   4  11      496.85      426.31    146.96 o 
 -10   4  11        2.35       57.76     67.73 o 
  -9   4  11       53.87      132.42     75.56 o 
  -8   4  11       25.18        5.60     49.27 o 
  -7   4  11      825.26      884.03    133.20 o 
  -6   4  11        1.98      -29.08     48.10 o 
  -5   4  11      365.87      357.65     73.99 o 
  -4   4  11     1025.50     1087.25    108.71 o 
  -3   4  11        8.98       13.61     45.61 o 
  -2   4  11      145.49      216.95     74.35 o 
  -1   4  11      433.34      418.58    103.14 o 
   0   4  11       33.26       29.42     65.53 o 
   1   4  11     2881.82     3029.48    286.77 o 
   2   4  11        2.35      -47.85     91.84 o 
   3   4  11       42.15       94.77    100.57 o 
   4   4  11        4.24       43.75     99.74 o 
   5   4  11       67.61       90.80    123.42 o 
   6   4  11       13.60       29.71    127.68 o 
   7   4  11       90.14       87.10    174.64 o 
 -16   5  11       27.97      162.74    184.56 o 
 -15   5  11       66.74      -22.18    104.31 o 
 -14   5  11      155.92      117.21    138.00 o 
 -13   5  11       74.44       62.79    109.41 o 
 -12   5  11       22.01       50.54     95.50 o 
 -11   5  11      277.61      228.79     95.72 o 
 -10   5  11      393.23      461.49    118.44 o 
  -9   5  11        0.16      -44.36     60.45 o 
  -8   5  11        7.33      -32.61     51.75 o 
  -7   5  11      185.67      304.20     90.63 o 
  -6   5  11       24.61       55.38     57.07 o 
  -5   5  11      120.26      136.75     56.33 o 
  -4   5  11       98.41       66.64     48.40 o 
  -3   5  11      138.25       52.59     54.58 o 
  -2   5  11       51.76       21.77     56.02 o 
  -1   5  11      632.85      709.67    127.86 o 
   0   5  11      745.37      656.26    166.43 o 
   1   5  11       17.16      -56.34     81.21 o 
   2   5  11      139.98      239.30    139.72 o 
   3   5  11      227.16      473.67    151.69 o 
   4   5  11       60.49       -0.17    103.04 o 
   5   5  11      190.47       57.13    119.72 o 
   6   5  11        9.80       63.09    148.18 o 
   7   5  11        0.01       34.76    169.93 o 
 -16   6  11       72.92       83.56    219.67 o 
 -15   6  11        1.42     -107.16    107.16 o 
 -14   6  11        0.33       -5.76    115.61 o 
 -13   6  11       35.78       21.19    107.78 o 
 -12   6  11       65.60       -9.38     92.09 o 
 -11   6  11       60.24      126.78     82.71 o 
 -10   6  11      594.78      422.62    119.11 o 
  -9   6  11     1489.81     1438.66    171.43 o 
  -8   6  11      918.70      958.72    153.42 o 
  -7   6  11     1171.22     1257.71    148.06 o 
  -6   6  11       44.66       41.27     58.69 o 
  -5   6  11      904.80      922.09    136.49 o 
  -4   6  11       11.27       38.77     50.68 o 
  -3   6  11      662.35      792.33    124.32 o 
  -2   6  11      152.31      174.37     79.73 o 
  -1   6  11      218.85      293.01    116.25 o 
   0   6  11      164.77      141.61    103.78 o 
   1   6  11        4.72      -58.38     78.66 o 
   2   6  11       46.11       68.54    107.61 o 
   3   6  11      267.57      265.54    132.60 o 
   4   6  11       11.06      -41.44     99.32 o 
   5   6  11       22.29        1.00    114.58 o 
   6   6  11       73.53       45.86    152.78 o 
 -16   7  11       12.05      115.16    225.34 o 
 -15   7  11        0.89      -55.22    127.12 o 
 -14   7  11       64.23       -5.29    123.97 o 
 -13   7  11        1.44       13.47    120.63 o 
 -12   7  11       20.44       48.88     87.53 o 
 -11   7  11       46.54       60.56     86.71 o 
 -10   7  11        1.77       27.65     74.89 o 
  -9   7  11     1185.64     1332.60    176.26 o 
  -8   7  11      107.42       73.47     73.96 o 
  -7   7  11      145.18      207.00     87.35 o 
  -6   7  11       33.87       73.20     64.63 o 
  -5   7  11       61.90       75.64     66.44 o 
  -4   7  11      569.99      661.98    118.95 o 
  -3   7  11      179.33      229.17     95.20 o 
  -2   7  11       10.67       12.07     72.83 o 
  -1   7  11      143.00      127.25    106.27 o 
   0   7  11      186.10      186.25    110.27 o 
   1   7  11      141.38      154.46    111.67 o 
   2   7  11      644.86      708.66    193.81 o 
   3   7  11       51.69      -11.55     93.52 o 
   4   7  11      123.54      122.95    127.20 o 
   5   7  11        0.20      -16.43     98.62 o 
   6   7  11       26.22      -17.53    150.67 o 
 -15   8  11        1.78      -42.63    176.02 o 
 -14   8  11       40.66      115.45    121.11 o 
 -13   8  11        1.33       41.39    120.49 o 
 -12   8  11      332.39      281.91    125.53 o 
 -11   8  11       33.03       91.85     86.12 o 
 -10   8  11      232.61      196.33     92.57 o 
  -9   8  11        1.07      -29.73     65.44 o 
  -8   8  11        1.27      -51.00     60.30 o 
  -7   8  11      261.06      177.74     82.51 o 
  -6   8  11       37.65       13.79     63.86 o 
  -5   8  11      120.84      129.60     73.47 o 
  -4   8  11       39.22       30.45     60.47 o 
  -3   8  11      101.77      150.35    108.22 o 
  -2   8  11      624.99      798.64    212.91 o 
  -1   8  11        3.79       21.04    105.89 o 
   0   8  11      102.88      143.79    111.32 o 
   1   8  11      499.67      488.94    161.90 o 
   2   8  11       63.50     -101.37    140.16 o 
   3   8  11       27.65      -41.74     90.10 o 
   4   8  11       16.98       96.69    121.01 o 
   5   8  11       23.56      -45.80    104.94 o 
   6   8  11      111.64       43.14    171.47 o 
 -15   9  11      150.46      -60.36    181.90 o 
 -14   9  11       19.36       61.84    127.53 o 
 -13   9  11       96.23       58.14    127.86 o 
 -12   9  11       31.49      -29.04     93.61 o 
 -11   9  11      298.20      135.48    101.79 o 
 -10   9  11       95.62       63.67     87.81 o 
  -9   9  11        1.88       31.50     73.50 o 
  -8   9  11        7.12      -18.08     69.78 o 
  -7   9  11       23.68       15.77     69.17 o 
  -6   9  11       65.19       59.11     70.41 o 
  -5   9  11       18.22       15.25     60.24 o 
  -4   9  11      148.84       78.77    103.09 o 
  -3   9  11     1456.05     1492.72    265.83 o 
  -2   9  11       72.47      184.99    127.60 o 
  -1   9  11        5.20       86.67    102.65 o 
   0   9  11      281.30      326.70    171.65 o 
   1   9  11        0.27       56.12    145.67 o 
   2   9  11       12.71       -3.65    101.46 o 
   3   9  11        5.79       -4.05    118.82 o 
   4   9  11      124.09      137.99    146.20 o 
   5   9  11        8.73      -67.21    142.36 o 
 -15  10  11        5.82      -38.54    190.23 o 
 -14  10  11      126.25      -61.06    153.92 o 
 -13  10  11       28.00      -19.95    103.26 o 
 -12  10  11       79.32       70.51    107.82 o 
 -11  10  11        5.45      -69.67     86.53 o 
 -10  10  11       12.01       52.16     85.27 o 
  -9  10  11      173.27      227.27    107.28 o 
  -8  10  11      138.02      249.18    106.23 o 
  -7  10  11      115.02       49.42     75.36 o 
  -6  10  11      480.70      477.56    123.74 o 
  -5  10  11        7.81      -61.56     73.76 o 
  -4  10  11      602.38      663.05    207.36 o 
  -3  10  11       63.89      139.52    127.17 o 
  -2  10  11      439.68      595.42    257.52 o 
  -1  10  11      116.58       99.77    118.34 o 
   0  10  11      786.43      825.76    258.71 o 
   1  10  11      871.44      856.30    270.47 o 
   2  10  11       65.83       48.30    126.37 o 
   3  10  11        4.14       20.64    128.46 o 
   4  10  11        6.73      -56.03    129.49 o 
   5  10  11        4.66       55.31    211.43 o 
 -14  11  11       12.05       50.43    193.81 o 
 -13  11  11      197.79      -14.70     98.88 o 
 -12  11  11       69.72      -35.68    121.06 o 
 -11  11  11       21.17       55.21     99.62 o 
 -10  11  11       57.86        0.09     88.82 o 
  -9  11  11        1.13      -44.99     74.61 o 
  -8  11  11       24.26       -2.51     73.30 o 
  -7  11  11       31.82       33.96     82.46 o 
  -6  11  11       69.65       59.50     89.85 o 
  -5  11  11        5.30      -73.17     76.19 o 
  -4  11  11      711.74      778.11    230.74 o 
  -3  11  11       54.85      127.63    119.28 o 
  -2  11  11        9.26       21.86    116.35 o 
  -1  11  11       86.80      125.73    204.39 o 
   0  11  11      394.31      475.11    209.87 o 
   1  11  11        8.58      -90.97    164.28 o 
   2  11  11       64.55       57.48    116.39 o 
   3  11  11        0.27        4.08    104.40 o 
   4  11  11       42.45      138.82    161.59 o 
   5  11  11       12.13       18.86    310.88 o 
 -14  12  11       14.57      107.58    203.03 o 
 -13  12  11        9.28       31.99    152.02 o 
 -12  12  11        6.57      -44.40    105.43 o 
 -11  12  11      110.02       56.42    127.16 o 
 -10  12  11        9.38       55.37     98.59 o 
  -9  12  11      116.23      128.29    110.64 o 
  -8  12  11        8.91      -56.60     79.95 o 
  -7  12  11        3.89       20.43     95.23 o 
  -6  12  11      147.73      145.61    123.05 o 
  -5  12  11      719.21      783.94    229.36 o 
  -4  12  11      928.86      812.28    242.27 o 
  -3  12  11      659.14      640.78    224.06 o 
  -2  12  11      201.95      235.06    164.75 o 
  -1  12  11       58.46       77.33    124.83 o 
   0  12  11      177.98      268.82    181.44 o 
   1  12  11      121.43       96.55    127.65 o 
   2  12  11       14.35      -79.19     83.97 o 
   3  12  11       55.23       26.68    127.97 o 
   4  12  11       23.31      106.25    181.07 o 
 -13  13  11        0.20     -115.07    142.54 o 
 -12  13  11      226.03      227.77    156.29 o 
 -11  13  11        3.17      -38.87    124.92 o 
 -10  13  11       96.52      180.09    142.06 o 
  -9  13  11       13.55        1.95     94.54 o 
  -8  13  11       82.46       69.37    122.01 o 
  -7  13  11      406.74      578.07    178.74 o 
  -6  13  11      177.08      149.37    120.15 o 
  -5  13  11       43.83      -31.49    120.31 o 
  -4  13  11      182.91       33.91    126.06 o 
  -3  13  11      365.34      343.67    178.35 o 
  -2  13  11       87.89      283.84    179.75 o 
  -1  13  11       18.27      -38.57    109.70 o 
   0  13  11      160.51       32.95    218.24 o 
   1  13  11      151.34      -51.73     95.79 o 
   2  13  11      122.79       -2.54    116.37 o 
   3  13  11        2.92       -8.86    131.68 o 
 -12  14  11       18.88       28.67    163.13 o 
 -11  14  11        8.50      -72.32    134.62 o 
 -10  14  11       14.28     -124.74    124.74 o 
  -9  14  11       11.69       29.71    152.16 o 
  -8  14  11       36.96       -7.32    113.76 o 
  -7  14  11       24.75       19.45    126.41 o 
  -6  14  11       16.47      -28.45    103.83 o 
  -5  14  11      104.83      183.81    162.00 o 
  -4  14  11      111.44      141.45    151.39 o 
  -3  14  11        8.99       58.16    131.74 o 
  -2  14  11        2.07       34.96    149.67 o 
  -1  14  11       71.78       56.56    143.22 o 
   0  14  11        0.49      -17.30     88.58 o 
   1  14  11       25.18      -22.65    109.68 o 
   2  14  11       17.00      -10.98    132.05 o 
 -11  15  11       77.05      150.84    161.76 o 
 -10  15  11       14.26     -121.80    138.68 o 
  -9  15  11       43.78      133.15    186.94 o 
  -8  15  11        2.76        0.66    159.55 o 
  -7  15  11       50.10        4.56    123.14 o 
  -6  15  11       68.43        9.98    142.63 o 
  -5  15  11      379.87      434.13    221.52 o 
  -4  15  11        0.09     -111.13    111.13 o 
  -3  15  11       43.37       37.67    159.06 o 
  -2  15  11        1.33       84.82    131.42 o 
  -1  15  11       13.58      -54.20    190.30 o 
   0  15  11      106.78       64.74    127.21 o 
   1  15  11      197.51       56.84    132.45 o 
 -10  16  11       48.59      -16.22    213.61 o 
  -9  16  11       11.50       45.88    172.28 o 
  -8  16  11        5.99     -128.97    146.99 o 
  -7  16  11       32.51      118.41    176.23 o 
  -6  16  11      102.53      117.30    185.61 o 
  -5  16  11        1.08       16.96    155.22 o 
  -4  16  11       63.38      226.96    184.37 o 
  -3  16  11       84.95      189.40    185.69 o 
  -2  16  11       53.53     -142.31    210.12 o 
  -1  16  11        1.06      -80.21    140.32 o 
   0  16  11       72.36       52.38    155.10 o 
  -8  17  11        6.06      -21.42    186.78 o 
  -7  17  11       18.65     -179.08    179.08 o 
  -6  17  11       28.36      171.68    253.10 o 
  -5  17  11       53.12      -93.49    156.04 o 
  -4  17  11        0.14     -148.13    148.13 o 
  -3  17  11        0.24      -50.12    174.69 o 
  -2  17  11       74.98      149.95    182.87 o 
 -17   0  12        4.12     -182.42    264.56 o 
 -16   0  12       59.65      243.31    314.94 o 
 -15   0  12      569.97      721.81    383.23 o 
 -14   0  12      564.18      529.49    240.39 o 
 -13   0  12      113.01      119.99    148.06 o 
 -12   0  12      145.54      195.98    158.83 o 
 -11   0  12      182.41      190.74    137.82 o 
 -10   0  12     1566.52     1459.14    347.89 o 
  -9   0  12      453.80      480.41    220.15 o 
  -8   0  12     1161.27     1251.24    150.58 o 
  -7   0  12    14263.81    14932.95    514.53 o 
  -6   0  12     5014.26     5427.17    390.75 o 
  -5   0  12      525.85      543.18    150.74 o 
  -4   0  12     4142.12     4103.60    316.04 o 
  -3   0  12     2145.19     2141.51    239.19 o 
  -2   0  12     1869.26     1876.38    234.77 o 
  -1   0  12      132.39      183.67    111.23 o 
   0   0  12     1318.01     1227.40    224.85 o 
   1   0  12      785.08      991.22    242.32 o 
   2   0  12        4.11       61.83    126.43 o 
   3   0  12      149.42      139.08    127.77 o 
   4   0  12      839.42     1067.90    228.17 o 
   5   0  12      562.00       59.69    182.42 o 
   6   0  12      164.90      -89.78    204.39 o 
 -17   1  12      467.50      769.62    261.46 o 
 -16   1  12      607.59      876.39    249.38 o 
 -15   1  12       20.37       71.20    133.11 o 
 -14   1  12      373.59      538.31    193.97 o 
 -13   1  12     1215.56     1287.01    251.87 o 
 -12   1  12     1539.32     1532.38    246.67 o 
 -11   1  12      992.86      803.60    179.54 o 
 -10   1  12       84.91       33.00     73.45 o 
  -9   1  12      718.24      709.16    161.20 o 
  -8   1  12     1214.12     1229.96    133.66 o 
  -7   1  12     1012.16     1139.99    113.43 o 
  -6   1  12     6929.60     6987.75    264.74 o 
  -5   1  12     3386.73     3149.53    191.56 o 
  -4   1  12     1725.32     1750.86    151.39 o 
  -3   1  12      144.54      178.89     70.12 o 
  -2   1  12     2975.51     2819.55    200.24 o 
  -1   1  12     1616.42     1544.13    159.62 o 
   0   1  12       54.52       63.09     70.05 o 
   1   1  12      693.50      745.05    147.77 o 
   2   1  12      478.97      618.87    146.61 o 
   3   1  12       28.66      -17.44     76.75 o 
   4   1  12      150.14      245.66    133.89 o 
   5   1  12      309.83      242.39    142.91 o 
   6   1  12      754.79       -2.13    146.89 o 
 -17   2  12        0.09       81.13    185.70 o 
 -16   2  12        0.93       65.60    155.39 o 
 -15   2  12       99.43       81.06    145.11 o 
 -14   2  12      645.26      746.59    212.57 o 
 -13   2  12        4.92       87.39    105.80 o 
 -12   2  12       62.63      138.33    112.99 o 
 -11   2  12      416.57      542.44    161.50 o 
 -10   2  12      371.69      330.25    121.72 o 
  -9   2  12      390.52      400.80    100.87 o 
  -8   2  12     1036.73     1198.61    138.39 o 
  -7   2  12     3280.04     3188.94    157.95 o 
  -6   2  12     2001.66     2008.10    149.55 o 
  -5   2  12       25.27       29.60     47.43 o 
  -4   2  12     4094.07     3998.31    258.07 o 
  -3   2  12     2147.88     2175.32    181.11 o 
  -2   2  12      105.86       92.04     63.54 o 
  -1   2  12        1.30       -2.06     50.52 o 
   0   2  12      338.07      410.14    116.88 o 
   1   2  12     1538.11     1875.69    197.65 o 
   2   2  12        7.73      -20.37     92.59 o 
   3   2  12        1.64       -0.25     93.46 o 
   4   2  12      823.22      977.12    201.90 o 
   5   2  12      253.47      285.86    138.47 o 
   6   2  12       10.82      -45.51    140.43 o 
 -17   3  12      372.54      486.20    231.12 o 
 -16   3  12      206.39      143.41    170.57 o 
 -15   3  12        0.60       69.14    139.43 o 
 -14   3  12      346.33      445.37    181.42 o 
 -13   3  12      831.09      961.62    219.96 o 
 -12   3  12        9.89        3.08     91.01 o 
 -11   3  12      166.72      298.55    127.79 o 
 -10   3  12      698.98      761.68    173.43 o 
  -9   3  12      412.32      359.31    100.31 o 
  -8   3  12     1066.11     1095.83    143.65 o 
  -7   3  12       58.14       13.75     52.39 o 
  -6   3  12     1752.84     1588.79    123.07 o 
  -5   3  12     2130.19     2337.34    166.26 o 
  -4   3  12      227.65      200.61     74.08 o 
  -3   3  12      179.99      203.70     74.14 o 
  -2   3  12     3602.59     3623.98    227.54 o 
  -1   3  12      389.28      475.88    111.71 o 
   0   3  12      364.90      432.21    117.05 o 
   1   3  12       23.53      -26.89     87.74 o 
   2   3  12      299.48      336.19    151.68 o 
   3   3  12      971.23      991.41    195.51 o 
   4   3  12      181.81      162.78    123.54 o 
   5   3  12       28.41       59.70    114.95 o 
   6   3  12      368.85       99.02    189.25 o 
 -17   4  12        8.42      197.74    195.54 o 
 -16   4  12       18.17      101.37    154.02 o 
 -15   4  12      483.41      265.85    160.60 o 
 -14   4  12      297.05      388.79    168.06 o 
 -13   4  12       26.30      -36.18     89.92 o 
 -12   4  12      802.78     1063.00    220.24 o 
 -11   4  12      943.99      929.47    196.82 o 
 -10   4  12       92.19       82.78     77.96 o 
  -9   4  12       15.12       -0.79     59.53 o 
  -8   4  12      835.84     1026.16    147.69 o 
  -7   4  12     1325.88     1451.34    149.87 o 
  -6   4  12      566.74      561.63     92.82 o 
  -5   4  12      149.06      189.67     64.37 o 
  -4   4  12      326.71      349.27     91.01 o 
  -3   4  12      592.59      760.81    126.04 o 
  -2   4  12        2.48       -2.92     58.03 o 
  -1   4  12     1879.60     1936.81    181.46 o 
   0   4  12        6.37       16.34     92.55 o 
   1   4  12     1170.08     1259.08    252.59 o 
   2   4  12      370.11      219.13    140.00 o 
   3   4  12      416.50      495.53    157.55 o 
   4   4  12      774.61      862.62    201.07 o 
   5   4  12      339.08      222.54    135.30 o 
   6   4  12       37.59       28.86    173.69 o 
 -16   5  12      283.45      217.30    168.33 o 
 -15   5  12       90.32       89.29    137.80 o 
 -14   5  12      635.59      752.28    222.13 o 
 -13   5  12      389.05      322.90    154.96 o 
 -12   5  12     1164.21     1225.72    237.69 o 
 -11   5  12       20.57        0.71     83.46 o 
 -10   5  12     3738.49     3790.37    252.34 o 
  -9   5  12     4567.62     4576.02    267.82 o 
  -8   5  12     1141.05     1108.82    155.42 o 
  -7   5  12       75.60       68.64     65.29 o 
  -6   5  12      296.62      259.04     87.19 o 
  -5   5  12     2092.02     2141.46    149.77 o 
  -4   5  12        4.18       16.30     53.16 o 
  -3   5  12        0.99        3.70     55.53 o 
  -2   5  12     5721.31     5822.40    289.44 o 
  -1   5  12     4157.01     4281.26    326.16 o 
   0   5  12      603.71      622.07    172.35 o 
   1   5  12      219.68      165.98    121.65 o 
   2   5  12     1424.49     1541.15    269.81 o 
   3   5  12      533.71      436.79    154.80 o 
   4   5  12        0.88        4.56    112.43 o 
   5   5  12      283.16      237.15    154.06 o 
   6   5  12     1731.21      925.39    585.21 o 
 -16   6  12       12.40      -18.39    148.58 o 
 -15   6  12      284.00       70.84     97.94 o 
 -14   6  12       99.80       73.16    129.53 o 
 -13   6  12       87.40       74.64    114.28 o 
 -12   6  12       28.91       64.17    110.27 o 
 -11   6  12     1161.70     1384.04    191.69 o 
 -10   6  12      399.14      520.73    127.63 o 
  -9   6  12       60.58      106.00     81.96 o 
  -8   6  12      186.81      217.24     89.73 o 
  -7   6  12      258.32      245.16     90.41 o 
  -6   6  12      109.00      179.12     80.25 o 
  -5   6  12       80.66       94.39     69.81 o 
  -4   6  12       86.61       78.32     65.80 o 
  -3   6  12      792.29      949.76    140.33 o 
  -2   6  12      349.88      279.14    114.03 o 
  -1   6  12        1.62       35.89     96.50 o 
   0   6  12      212.62       77.31    112.09 o 
   1   6  12     2578.23     3032.01    311.71 o 
   2   6  12      398.38      563.39    187.79 o 
   3   6  12      782.14      748.07    192.13 o 
   4   6  12      447.20      398.90    159.73 o 
   5   6  12      508.81      264.99    158.85 o 
   6   6  12       33.60       54.88    174.78 o 
 -16   7  12       85.86      -16.23    178.34 o 
 -15   7  12        0.08      -76.38    115.15 o 
 -14   7  12       99.57      100.39    130.99 o 
 -13   7  12      408.07      402.45    169.82 o 
 -12   7  12      331.23      361.30    157.66 o 
 -11   7  12      309.41      259.80    106.17 o 
 -10   7  12     3240.50     3118.84    246.18 o 
  -9   7  12     4004.33     4308.38    274.07 o 
  -8   7  12     1065.86     1087.51    168.46 o 
  -7   7  12      492.30      473.71    120.40 o 
  -6   7  12      127.79      194.21     88.34 o 
  -5   7  12        6.39        9.95     60.82 o 
  -4   7  12      741.41      779.26    157.46 o 
  -3   7  12       25.50        5.06     74.57 o 
  -2   7  12     1544.21     1905.17    227.78 o 
  -1   7  12     1483.56     1671.64    226.33 o 
   0   7  12     1438.40     1342.74    242.99 o 
   1   7  12     1149.78     1257.17    250.37 o 
   2   7  12     1604.17     1973.86    363.45 o 
   3   7  12      265.59      181.84    126.01 o 
   4   7  12       33.71       97.64    113.22 o 
   5   7  12       24.15       30.58    139.25 o 
 -16   8  12      108.64      -47.39    187.01 o 
 -15   8  12       65.61       12.66    173.49 o 
 -14   8  12      226.62       37.84    107.53 o 
 -13   8  12       82.79       41.66    125.27 o 
 -12   8  12       24.15       44.23     92.09 o 
 -11   8  12     1215.39     1137.14    227.87 o 
 -10   8  12     1002.56     1242.53    189.25 o 
  -9   8  12        7.04      -24.15     68.49 o 
  -8   8  12       97.11       34.39     74.20 o 
  -7   8  12     1071.83     1107.83    169.19 o 
  -6   8  12        4.40      -11.01     63.38 o 
  -5   8  12        0.51      -40.23     64.05 o 
  -4   8  12       23.79      -41.88     65.63 o 
  -3   8  12     1896.28     2421.92    316.57 o 
  -2   8  12      375.82      312.89    164.40 o 
  -1   8  12       47.88       99.55    104.81 o 
   0   8  12     1351.07     1592.82    249.89 o 
   1   8  12      723.27      707.12    203.96 o 
   2   8  12        0.46       10.60     97.85 o 
   3   8  12      173.29      115.57    127.69 o 
   4   8  12       82.37      140.47    129.57 o 
   5   8  12      158.47       92.47    151.25 o 
 -15   9  12        7.01      -16.58    182.66 o 
 -14   9  12      341.36      -93.52    106.73 o 
 -13   9  12      291.69      254.15    165.91 o 
 -12   9  12      142.51      202.23    125.09 o 
 -11   9  12      146.52      109.29    102.90 o 
 -10   9  12     3136.23     2807.33    246.76 o 
  -9   9  12     1430.98     1652.18    194.78 o 
  -8   9  12      263.25      302.58    110.62 o 
  -7   9  12        0.19      -41.11     68.57 o 
  -6   9  12      640.86      752.80    145.82 o 
  -5   9  12      751.35     1025.50    190.12 o 
  -4   9  12       30.81       39.44     99.78 o 
  -3   9  12       10.07      139.79    119.66 o 
  -2   9  12     1548.54     1923.41    303.90 o 
  -1   9  12      973.11     1385.64    309.96 o 
   0   9  12      525.75      519.25    223.08 o 
   1   9  12      357.86      261.48    189.11 o 
   2   9  12      928.93      894.29    292.70 o 
   3   9  12      766.67      344.40    341.59 o 
   4   9  12       68.07       27.68    164.18 o 
   5   9  12        6.78      143.85    237.72 o 
 -15  10  12      476.47      -26.21    197.16 o 
 -14  10  12      138.48      -21.48    192.33 o 
 -13  10  12        0.04       85.57    122.48 o 
 -12  10  12      270.25      359.26    147.85 o 
 -11  10  12     1848.29     2100.44    241.65 o 
 -10  10  12      144.62      174.52    105.62 o 
  -9  10  12      527.63      616.94    145.78 o 
  -8  10  12      122.13      249.73    102.99 o 
  -7  10  12      471.70      596.51    134.83 o 
  -6  10  12      734.05      918.25    161.02 o 
  -5  10  12      263.05      182.23    146.00 o 
  -4  10  12      175.82      339.39    171.64 o 
  -3  10  12        5.74       39.56    109.72 o 
  -2  10  12       88.55      190.15    150.66 o 
  -1  10  12      857.90      932.92    268.20 o 
   0  10  12      263.73       38.96    150.24 o 
   1  10  12      446.83      727.98    261.63 o 
   2  10  12      232.53      222.59    151.39 o 
   3  10  12      180.02      145.27    153.89 o 
   4  10  12      149.62      106.16    176.22 o 
 -14  11  12      345.96       31.43    176.45 o 
 -13  11  12      551.26      350.87    437.49 o 
 -12  11  12      133.01       95.12    116.62 o 
 -11  11  12       27.24       13.82    102.03 o 
 -10  11  12      163.78      186.57    114.30 o 
  -9  11  12      220.42      360.30    127.81 o 
  -8  11  12      553.70      675.00    154.79 o 
  -7  11  12       80.50      115.59     94.94 o 
  -6  11  12      848.72      954.79    327.73 o 
  -5  11  12     1783.39     2065.32    318.71 o 
  -4  11  12       23.27      -78.79     98.04 o 
  -3  11  12      142.33      179.39    158.81 o 
  -2  11  12     2794.96     2908.71    382.74 o 
  -1  11  12      464.07      495.35    214.19 o 
   0  11  12       89.60      328.29    186.26 o 
   1  11  12      144.19      129.89    218.48 o 
   2  11  12      153.45      310.31    138.47 o 
   3  11  12      139.25      148.83    171.29 o 
   4  11  12       56.47      102.72    180.09 o 
 -13  12  12       11.27      -70.39    139.88 o 
 -12  12  12      309.62      456.75    188.61 o 
 -11  12  12       12.74       14.81    108.66 o 
 -10  12  12       12.80      -63.12     91.42 o 
  -9  12  12      184.16      125.23    110.93 o 
  -8  12  12       55.13      101.40     97.34 o 
  -7  12  12      924.81     1045.79    222.60 o 
  -6  12  12      722.70      957.30    263.68 o 
  -5  12  12       42.50      131.92    145.10 o 
  -4  12  12      929.24     1321.03    312.61 o 
  -3  12  12      596.42      487.89    218.29 o 
  -2  12  12        0.89      109.37    145.86 o 
  -1  12  12        6.50       -4.30    125.23 o 
   0  12  12        2.82      -87.75    133.93 o 
   1  12  12      296.50       69.51     80.30 o 
   2  12  12       89.82       47.98    123.93 o 
   3  12  12        6.20       98.58    173.83 o 
 -13  13  12      209.30       99.79    167.17 o 
 -12  13  12      137.34       43.62    147.38 o 
 -11  13  12       67.32      -80.85    124.98 o 
 -10  13  12        6.97       58.59    109.70 o 
  -9  13  12       84.36      201.58    140.40 o 
  -8  13  12       75.82      -60.38    105.83 o 
  -7  13  12      157.25      226.14    136.75 o 
  -6  13  12      684.51      798.62    264.67 o 
  -5  13  12      643.09      644.78    245.20 o 
  -4  13  12      144.65       15.66    142.69 o 
  -3  13  12       38.01       35.26    130.17 o 
  -2  13  12      295.69      262.47    188.15 o 
  -1  13  12      199.28      221.83    180.12 o 
   0  13  12       63.76      -21.49    122.97 o 
   1  13  12      289.24       55.34    129.28 o 
   2  13  12      190.11       55.03    128.32 o 
 -12  14  12       11.45       47.23    170.25 o 
 -11  14  12        2.56      -47.29    133.73 o 
 -10  14  12        8.72       76.88    178.29 o 
  -9  14  12        1.01     -105.13    105.13 o 
  -8  14  12      260.43      220.90    154.61 o 
  -7  14  12      998.33     1251.21    320.04 o 
  -6  14  12      323.66      458.80    207.91 o 
  -5  14  12       35.09      100.07    146.95 o 
  -4  14  12      496.14      529.05    219.76 o 
  -3  14  12     1012.37     1251.94    333.03 o 
  -2  14  12      429.31      283.79    254.05 o 
  -1  14  12        0.80      -28.25    136.87 o 
   0  14  12      194.76      -34.42    116.93 o 
   1  14  12      231.08      -48.02    121.60 o 
 -11  15  12       65.97      114.03    219.26 o 
 -10  15  12        0.98       55.30    164.35 o 
  -9  15  12       84.43       80.58    191.59 o 
  -8  15  12      304.98      436.23    186.70 o 
  -7  15  12       14.49       15.90    145.48 o 
  -6  15  12      775.76     1168.95    321.82 o 
  -5  15  12      373.23      484.61    215.04 o 
  -4  15  12      111.27      195.82    190.66 o 
  -3  15  12       12.49      -92.27    138.62 o 
  -2  15  12      490.14      679.27    274.15 o 
  -1  15  12      480.39        6.45    279.84 o 
   0  15  12      107.84      -18.14    136.61 o 
  -9  16  12       46.10       17.01    172.31 o 
  -8  16  12      104.00       79.51    230.42 o 
  -7  16  12      344.01      621.29    343.12 o 
  -6  16  12      101.17       78.58    188.75 o 
  -5  16  12        5.34       98.68    177.95 o 
  -4  16  12      135.12      337.02    237.48 o 
  -3  16  12      103.76      164.03    203.93 o 
  -2  16  12       46.88      -13.85    274.11 o 
  -1  16  12        6.67     -116.99    163.78 o 
  -6  17  12      103.90       -1.19    268.86 o 
  -5  17  12       28.64     -158.02    158.02 o 
  -4  17  12       94.47      206.37    226.60 o 
 -17   1  13       55.20      -25.01    180.01 o 
 -16   1  13        5.69       45.29    130.37 o 
 -15   1  13       33.30      189.17    158.90 o 
 -14   1  13       40.48       25.71    105.62 o 
 -13   1  13       98.56       62.40    106.36 o 
 -12   1  13        5.17      -37.65     75.52 o 
 -11   1  13        0.46        9.40     75.83 o 
 -10   1  13      386.16      462.04    141.64 o 
  -9   1  13       32.84       30.15     81.77 o 
  -8   1  13       19.04      -12.14     63.11 o 
  -7   1  13      336.62      315.64     79.10 o 
  -6   1  13       16.73       23.21     49.69 o 
  -5   1  13        7.71      -23.03     42.71 o 
  -4   1  13        3.49       15.21     52.22 o 
  -3   1  13      607.58      503.97    111.35 o 
  -2   1  13      336.89      350.04    104.20 o 
  -1   1  13       28.68       19.08     69.06 o 
   0   1  13      154.95      173.67     96.11 o 
   1   1  13       74.19       45.96     86.19 o 
   2   1  13       43.82       90.45     98.16 o 
   3   1  13        8.33        8.58    100.26 o 
   4   1  13        0.96      -11.90    115.48 o 
   5   1  13       19.78      -55.76    158.35 o 
   6   1  13       24.66     -103.87    163.24 o 
 -17   2  13       13.41      -24.28    163.01 o 
 -16   2  13       45.02       30.49    137.77 o 
 -15   2  13       62.47       46.81    136.84 o 
 -14   2  13       45.97       36.54    124.50 o 
 -13   2  13       56.18       61.97    114.32 o 
 -12   2  13       85.52       74.51     97.34 o 
 -11   2  13      176.21       33.04     91.20 o 
 -10   2  13      375.44      412.25    137.12 o 
  -9   2  13      525.23      445.60    106.49 o 
  -8   2  13     1257.26     1324.53    149.29 o 
  -7   2  13      382.66      373.28     84.92 o 
  -6   2  13        3.37       53.42     53.21 o 
  -5   2  13        4.59      -14.19     48.32 o 
  -4   2  13        3.86       31.98     53.95 o 
  -3   2  13       26.50       54.41     60.41 o 
  -2   2  13      365.22      362.50    105.86 o 
  -1   2  13     3082.45     2947.01    228.11 o 
   0   2  13       74.12      134.71     86.33 o 
   1   2  13        3.43      -28.50     68.18 o 
   2   2  13      266.13      386.45    157.17 o 
   3   2  13      132.00      104.01    115.18 o 
   4   2  13        2.41       -0.26    112.48 o 
   5   2  13       41.10        2.06    155.97 o 
 -17   3  13        1.54      -41.38    164.78 o 
 -16   3  13       68.49       35.88    152.09 o 
 -15   3  13        5.07      -26.68    124.97 o 
 -14   3  13       95.13       55.11    131.34 o 
 -13   3  13       30.14       97.46    108.92 o 
 -12   3  13       33.37       49.16     94.47 o 
 -11   3  13      419.95      367.40    145.20 o 
 -10   3  13       41.45      120.07     96.67 o 
  -9   3  13        0.61       -9.57     58.95 o 
  -8   3  13       41.22       75.24     68.13 o 
  -7   3  13      394.22      354.87     96.26 o 
  -6   3  13      112.88       88.38     60.27 o 
  -5   3  13       30.76      114.04     64.21 o 
  -4   3  13      140.05      146.86     74.64 o 
  -3   3  13      153.27      152.84     79.37 o 
  -2   3  13     2940.11     2950.78    221.06 o 
  -1   3  13      603.99      697.10    139.35 o 
   0   3  13      309.26      366.95    119.70 o 
   1   3  13       65.17      -13.43    101.60 o 
   2   3  13      385.12      346.02    160.18 o 
   3   3  13       19.28        5.98    111.76 o 
   4   3  13       77.69       88.08    115.58 o 
   5   3  13        0.10       -6.91    159.45 o 
 -17   4  13        2.10      122.05    169.25 o 
 -16   4  13       80.08       28.11    155.74 o 
 -15   4  13      327.34      329.42    160.14 o 
 -14   4  13        1.52       79.18    124.48 o 
 -13   4  13       30.92       40.48    113.64 o 
 -12   4  13       25.27      -39.72     93.99 o 
 -11   4  13        0.63       27.20     81.33 o 
 -10   4  13      609.83      650.50    136.12 o 
  -9   4  13       27.77       79.15     73.02 o 
  -8   4  13       71.98       69.48     68.98 o 
  -7   4  13       36.36       90.48     68.90 o 
  -6   4  13      308.04      281.31     77.62 o 
  -5   4  13        2.49        5.54     54.68 o 
  -4   4  13       36.23       10.53     52.93 o 
  -3   4  13       30.72       78.59     66.29 o 
  -2   4  13       16.69        0.60     65.06 o 
  -1   4  13     2551.73     2679.92    220.94 o 
   0   4  13     1170.90      870.12    201.37 o 
   1   4  13        7.35      -10.65    102.71 o 
   2   4  13       60.91       71.00    121.79 o 
   3   4  13      379.42      318.16    148.25 o 
   4   4  13        0.16       -9.60    101.39 o 
   5   4  13        0.23       19.44    144.84 o 
 -16   5  13       27.06        5.14    146.97 o 
 -15   5  13       61.62      -99.28     99.28 o 
 -14   5  13       49.95       41.45    118.85 o 
 -13   5  13        9.06      -39.04    104.25 o 
 -12   5  13      141.49      121.77    113.10 o 
 -11   5  13      543.58      614.40    173.87 o 
 -10   5  13     1514.68     1574.94    182.66 o 
  -9   5  13       64.60       22.63     64.72 o 
  -8   5  13        0.94       13.50     61.71 o 
  -7   5  13       70.25      137.63     75.81 o 
  -6   5  13      277.62      234.90     74.01 o 
  -5   5  13      641.46      552.86    116.03 o 
  -4   5  13       84.02      108.23     70.68 o 
  -3   5  13       46.85       62.94     68.85 o 
  -2   5  13       27.01      -12.74     67.63 o 
  -1   5  13       63.81       63.08    100.66 o 
   0   5  13      194.65      196.56    126.58 o 
   1   5  13        2.25       44.18    122.44 o 
   2   5  13      109.80      141.67    140.91 o 
   3   5  13       19.97      -23.91    107.32 o 
   4   5  13       68.14      143.02    138.72 o 
   5   5  13      122.42       28.91    146.60 o 
 -16   6  13       13.88      -60.11    147.92 o 
 -15   6  13       13.32       -3.25    107.62 o 
 -14   6  13        0.37       23.69    129.10 o 
 -13   6  13        3.53       19.21    109.15 o 
 -12   6  13      286.68      150.72    125.34 o 
 -11   6  13       23.02       32.79     94.34 o 
 -10   6  13        0.18       14.19     72.46 o 
  -9   6  13      536.96      525.28    123.82 o 
  -8   6  13      271.92      257.66    101.27 o 
  -7   6  13      104.19       49.10     76.02 o 
  -6   6  13      262.00      310.20    101.62 o 
  -5   6  13      191.35      235.79     88.09 o 
  -4   6  13       84.18      124.81     72.58 o 
  -3   6  13      132.94      254.52     92.64 o 
  -2   6  13      185.22      160.38    110.73 o 
  -1   6  13       47.59      125.98    112.05 o 
   0   6  13      114.95       54.77    112.59 o 
   1   6  13        3.77      -98.27     98.27 o 
   2   6  13       57.56      -60.98    136.33 o 
   3   6  13        2.98       50.10    115.09 o 
   4   6  13       28.90      -24.34    127.43 o 
   5   6  13        8.81      -98.25    139.53 o 
 -16   7  13        0.75      -15.65    154.30 o 
 -15   7  13        9.04       38.26    140.06 o 
 -14   7  13        4.99      -25.99    116.73 o 
 -13   7  13        0.42      -30.82    104.29 o 
 -12   7  13        7.33       66.02    104.52 o 
 -11   7  13      297.58      250.57    111.00 o 
 -10   7  13      160.33      167.28     93.36 o 
  -9   7  13        0.29      -21.18     67.19 o 
  -8   7  13        1.52       -5.08     61.46 o 
  -7   7  13      352.75      413.92    115.59 o 
  -6   7  13       27.65       98.12     77.78 o 
  -5   7  13       25.73       -8.55     64.88 o 
  -4   7  13       76.78      131.22     89.42 o 
  -3   7  13       12.36      -52.21     77.19 o 
  -2   7  13       26.06      -69.76     69.76 o 
  -1   7  13      173.13      208.80    129.81 o 
   0   7  13       24.83       21.22    114.01 o 
   1   7  13       27.09       16.23    112.98 o 
   2   7  13        0.80       66.51    107.87 o 
   3   7  13       62.63        2.79    101.37 o 
   4   7  13       19.36      -80.68    119.21 o 
 -15   8  13        1.56      -43.90    143.35 o 
 -14   8  13       14.25       65.40    117.49 o 
 -13   8  13       19.15       68.83    131.55 o 
 -12   8  13       82.52      109.57    121.16 o 
 -11   8  13      463.66      317.67    120.59 o 
 -10   8  13      349.41      282.16    111.44 o 
  -9   8  13       77.28       36.13     80.60 o 
  -8   8  13      143.26      161.58     89.81 o 
  -7   8  13        7.73       23.61     73.74 o 
  -6   8  13        0.45      -23.60     74.57 o 
  -5   8  13        0.07        4.39     76.05 o 
  -4   8  13       15.21       37.75    104.46 o 
  -3   8  13       70.55       36.68    100.94 o 
  -2   8  13        0.97      -53.44     87.70 o 
  -1   8  13      504.70      596.38    179.81 o 
   0   8  13      447.76      462.03    170.93 o 
   1   8  13      126.26      161.79    134.16 o 
   2   8  13      321.43      338.07    153.75 o 
   3   8  13       29.55       72.84    121.94 o 
   4   8  13       37.86       -2.79    140.26 o 
 -15   9  13        3.96        6.55    176.21 o 
 -14   9  13       68.36       29.24    104.93 o 
 -13   9  13       87.48      136.72    151.28 o 
 -12   9  13      163.19      107.68    112.55 o 
 -11   9  13       26.13       48.20     93.30 o 
 -10   9  13      565.25      651.85    154.46 o 
  -9   9  13       92.39      168.21     97.05 o 
  -8   9  13       23.21       94.89     85.08 o 
  -7   9  13       58.51       54.51     84.80 o 
  -6   9  13      270.24      236.62    122.32 o 
  -5   9  13       86.32      112.95    122.96 o 
  -4   9  13       90.92        0.72    103.63 o 
  -3   9  13       11.72       87.86    129.53 o 
  -2   9  13       11.23      -36.24    103.66 o 
  -1   9  13       20.97      -22.98    131.20 o 
   0   9  13      555.28      559.34    242.02 o 
   1   9  13      105.41      241.91    204.31 o 
   2   9  13      458.26      290.29    191.65 o 
   3   9  13      111.54       19.24    147.98 o 
   4   9  13        2.91      -51.76    171.24 o 
 -15  10  13       70.70     -104.86    166.09 o 
 -14  10  13       92.01      -56.10    162.91 o 
 -13  10  13      159.38       90.33    127.09 o 
 -12  10  13      133.23      254.05    132.36 o 
 -11  10  13       76.88        7.23    106.96 o 
 -10  10  13       38.52      -15.65     97.95 o 
  -9  10  13       12.24      -10.40     77.56 o 
  -8  10  13      165.03      256.18    104.09 o 
  -7  10  13       62.12       37.00     77.71 o 
  -6  10  13        6.94      -40.89    104.47 o 
  -5  10  13       12.41      -30.20    115.21 o 
  -4  10  13       31.55        7.11    104.71 o 
  -3  10  13      154.59       80.47    140.66 o 
  -2  10  13      155.57      165.51    151.41 o 
  -1  10  13      398.93      493.06    219.64 o 
   0  10  13      203.78       63.58    166.38 o 
   1  10  13       43.76      -68.77    142.07 o 
   2  10  13       32.49       14.21    141.68 o 
   3  10  13       20.31       64.28    164.18 o 
 -14  11  13       94.89      156.52    210.59 o 
 -13  11  13       28.36       56.52    129.24 o 
 -12  11  13        7.25       37.89    115.21 o 
 -11  11  13       98.35      -38.71     99.16 o 
 -10  11  13        2.74      -16.92     92.18 o 
  -9  11  13        6.17       32.47     87.94 o 
  -8  11  13       51.44      140.84     98.03 o 
  -7  11  13       57.26       80.16    140.00 o 
  -6  11  13       37.07       24.04    125.37 o 
  -5  11  13        0.46      -40.01    104.81 o 
  -4  11  13       23.50       67.79    135.94 o 
  -3  11  13       99.30       63.92    132.64 o 
  -2  11  13      438.18      488.11    227.69 o 
  -1  11  13       39.45       67.42    147.37 o 
   0  11  13       22.86       91.66    157.37 o 
   1  11  13       16.08       30.96    120.08 o 
   2  11  13      285.44      183.93    177.94 o 
   3  11  13        0.55       48.09    178.20 o 
 -13  12  13        8.97      -48.84    205.16 o 
 -12  12  13       11.60       46.62    141.90 o 
 -11  12  13      101.48       29.45    112.05 o 
 -10  12  13        0.33      -76.12     95.37 o 
  -9  12  13        7.70      -12.02     96.22 o 
  -8  12  13      193.29      287.36    144.52 o 
  -7  12  13       44.47       61.46    132.45 o 
  -6  12  13      204.19      170.11    158.43 o 
  -5  12  13        1.02      -41.72    112.70 o 
  -4  12  13      438.65      583.49    236.88 o 
  -3  12  13       54.56      216.29    168.82 o 
  -2  12  13      232.69      360.22    203.78 o 
  -1  12  13     1133.76      995.21    304.38 o 
   0  12  13        4.45       54.50    157.62 o 
   1  12  13       86.99      -48.31    125.70 o 
   2  12  13       99.64      110.33    151.77 o 
 -13  13  13        7.09     -193.31    193.31 o 
 -12  13  13        7.81      106.93    134.24 o 
 -11  13  13      244.01       59.18    141.71 o 
 -10  13  13        7.55      -17.61    101.20 o 
  -9  13  13      194.85      211.21    144.75 o 
  -8  13  13       41.59       59.82    142.51 o 
  -7  13  13       47.22        3.01    133.01 o 
  -6  13  13       25.91      148.59    153.23 o 
  -5  13  13      281.19      456.75    209.50 o 
  -4  13  13      265.07      544.26    257.04 o 
  -3  13  13       50.58       24.34    154.11 o 
  -2  13  13       48.67      129.07    172.81 o 
  -1  13  13       58.73       84.19    152.92 o 
   0  13  13        7.40      -24.83    201.76 o 
   1  13  13       24.78      -43.80    131.38 o 
 -12  14  13        3.93      -82.43    217.89 o 
 -11  14  13        1.09       24.34    170.51 o 
 -10  14  13        0.32      -73.68    162.71 o 
  -9  14  13       16.04       23.06    135.37 o 
  -8  14  13        6.53        4.53    142.98 o 
  -7  14  13       64.97       19.97    151.41 o 
  -6  14  13      384.31      333.57    207.07 o 
  -5  14  13       73.42       26.79    140.52 o 
  -4  14  13        5.39       50.48    142.12 o 
  -3  14  13       77.67      144.92    174.88 o 
  -2  14  13      167.03      233.01    194.24 o 
  -1  14  13       63.14      -42.90    165.93 o 
   0  14  13      166.51       13.34    122.78 o 
 -10  15  13        6.84       -5.49    163.56 o 
  -9  15  13       40.06     -115.80    198.66 o 
  -8  15  13       33.46       56.66    180.11 o 
  -7  15  13       30.24      135.01    173.25 o 
  -6  15  13       17.69      112.27    173.70 o 
  -5  15  13       68.89      203.73    194.77 o 
  -4  15  13      123.13      298.67    206.86 o 
  -3  15  13       30.85       31.57    168.49 o 
  -2  15  13       88.24       63.68    191.71 o 
  -1  15  13      165.27      -69.86    129.29 o 
  -8  16  13       18.33      120.58    267.19 o 
  -7  16  13        8.70      152.67    191.32 o 
  -6  16  13        2.49      -71.08    170.04 o 
  -5  16  13        0.35       44.88    177.45 o 
  -4  16  13      116.16      332.75    233.23 o 
  -3  16  13       53.67      234.93    211.83 o 
 -17   0  14       96.89       72.11    298.94 o 
 -16   0  14      138.30      204.39    288.68 o 
 -15   0  14       95.30      247.85    263.13 o 
 -14   0  14      807.60      844.78    381.56 o 
 -13   0  14      324.78      186.00    226.83 o 
 -12   0  14      537.85      571.14    314.22 o 
 -11   0  14      433.20      411.88    237.34 o 
 -10   0  14      107.96      128.46    158.07 o 
  -9   0  14        8.20      -24.12    116.76 o 
  -8   0  14       38.59       15.04    123.92 o 
  -7   0  14     1061.79      997.26    184.81 o 
  -6   0  14     5991.31     5728.88    382.83 o 
  -5   0  14     1045.26      910.66    180.96 o 
  -4   0  14      500.68      454.69    157.64 o 
  -3   0  14      278.61      301.92    141.60 o 
  -2   0  14      400.00      502.34    181.52 o 
  -1   0  14     1182.78     1274.39    272.52 o 
   0   0  14       74.41       54.48    129.80 o 
   1   0  14       46.25      112.64    148.17 o 
   2   0  14      670.99      589.77    365.56 o 
   3   0  14      443.71      684.08    402.09 o 
   4   0  14      263.86      616.27    403.05 o 
   5   0  14      327.06      416.18    365.32 o 
 -17   1  14        0.35      212.86    216.78 o 
 -16   1  14      338.86      290.11    221.60 o 
 -15   1  14      536.30      526.66    239.81 o 
 -14   1  14        4.07       60.16    117.32 o 
 -13   1  14       48.47       61.96    112.89 o 
 -12   1  14       32.75      117.03    104.59 o 
 -11   1  14      415.11      381.05    165.62 o 
 -10   1  14      420.95      425.10    173.19 o 
  -9   1  14      415.38      535.35    187.91 o 
  -8   1  14     3874.33     3883.97    320.59 o 
  -7   1  14     5153.26     5365.48    255.10 o 
  -6   1  14      353.79      480.32    103.21 o 
  -5   1  14     1130.14     1325.19    148.97 o 
  -4   1  14     3350.53     3522.24    232.65 o 
  -3   1  14     1195.90     1322.62    168.34 o 
  -2   1  14       43.43      118.72     86.44 o 
  -1   1  14      123.41      286.26    115.32 o 
   0   1  14      588.03      603.62    152.78 o 
   1   1  14      213.06      204.80    113.44 o 
   2   1  14        5.39       43.84    134.41 o 
   3   1  14       83.28      215.77    139.95 o 
   4   1  14      228.56      395.86    256.35 o 
   5   1  14       13.48      -10.42    212.08 o 
 -17   2  14       60.41      -29.83    165.85 o 
 -16   2  14       34.87       83.34    147.11 o 
 -15   2  14       38.62       40.74    135.79 o 
 -14   2  14      614.01      719.75    207.66 o 
 -13   2  14      852.26     1020.09    225.37 o 
 -12   2  14        3.64       26.28     95.57 o 
 -11   2  14       54.45       88.30     92.77 o 
 -10   2  14      456.04      643.58    166.05 o 
  -9   2  14     1443.88     1538.59    203.12 o 
  -8   2  14      120.42      118.85     86.80 o 
  -7   2  14      238.51      278.63    105.89 o 
  -6   2  14     3401.93     3504.34    217.15 o 
  -5   2  14     2551.12     2613.48    197.14 o 
  -4   2  14      588.96      682.49    133.69 o 
  -3   2  14     2854.08     2932.21    225.08 o 
  -2   2  14       10.29      -16.24     68.23 o 
  -1   2  14      310.84      408.32    119.01 o 
   0   2  14      138.18      133.78     98.18 o 
   1   2  14      556.32      557.55    182.99 o 
   2   2  14      197.89      302.03    168.55 o 
   3   2  14        3.52       56.70    122.68 o 
   4   2  14        2.85      -99.20    126.72 o 
   5   2  14      802.37      176.76    402.09 o 
 -17   3  14        5.29       -2.83    157.39 o 
 -16   3  14      233.95      201.06    169.00 o 
 -15   3  14      203.05      113.32    146.00 o 
 -14   3  14       85.45       63.27    118.14 o 
 -13   3  14       37.58       92.22    117.76 o 
 -12   3  14     1046.12     1019.05    219.33 o 
 -11   3  14       81.51      204.42    115.34 o 
 -10   3  14       21.34       -4.12     76.28 o 
  -9   3  14      939.83      813.48    144.97 o 
  -8   3  14     2281.38     2308.14    194.88 o 
  -7   3  14      513.37      390.94    120.41 o 
  -6   3  14      258.12      314.89     91.69 o 
  -5   3  14      321.28      401.66    103.38 o 
  -4   3  14     1964.20     1985.64    184.20 o 
  -3   3  14      385.56      446.12    117.46 o 
  -2   3  14      332.54      410.90    120.33 o 
  -1   3  14      980.14     1195.01    182.03 o 
   0   3  14     1719.28     1866.14    258.75 o 
   1   3  14      317.66      328.21    156.57 o 
   2   3  14       77.21      204.21    148.97 o 
   3   3  14      228.93      386.08    155.97 o 
   4   3  14      798.90      961.26    231.54 o 
 -17   4  14      121.42       67.37    175.88 o 
 -16   4  14       32.64        0.24    140.54 o 
 -15   4  14       40.89       57.97    115.87 o 
 -14   4  14      541.57      719.67    210.33 o 
 -13   4  14     1445.82     1497.09    276.58 o 
 -12   4  14       62.48       52.57    102.40 o 
 -11   4  14     1942.87     1935.85    303.32 o 
 -10   4  14     1226.44     1317.44    230.32 o 
  -9   4  14      475.64      483.61    120.03 o 
  -8   4  14      239.88      273.88     98.58 o 
  -7   4  14      389.58      390.41    109.56 o 
  -6   4  14      119.65      107.99     69.81 o 
  -5   4  14     2225.11     2131.42    183.19 o 
  -4   4  14       20.57       25.91     62.47 o 
  -3   4  14     1793.43     1947.75    189.51 o 
  -2   4  14      785.82      866.63    162.22 o 
  -1   4  14      207.02      208.67    123.76 o 
   0   4  14      554.70      676.86    193.02 o 
   1   4  14       27.00       88.97    127.52 o 
   2   4  14      470.54      442.65    224.20 o 
   3   4  14       80.33       77.78    128.89 o 
   4   4  14       29.84      -13.05    144.15 o 
 -16   5  14       88.71      -22.74    145.94 o 
 -15   5  14      306.98       54.11    104.32 o 
 -14   5  14       60.65      -30.60    115.02 o 
 -13   5  14       11.87       57.81    111.30 o 
 -12   5  14     1846.57     2067.78    270.47 o 
 -11   5  14     2351.69     2500.77    279.27 o 
 -10   5  14      219.12      257.99    101.06 o 
  -9   5  14       22.11       16.62     69.30 o 
  -8   5  14      969.53     1019.20    160.78 o 
  -7   5  14      357.91      430.01    113.98 o 
  -6   5  14        2.28      -18.03     70.24 o 
  -5   5  14       83.76       67.87     71.09 o 
  -4   5  14     1108.81     1026.50    161.25 o 
  -3   5  14      319.24      341.01    111.66 o 
  -2   5  14      284.51      311.00    135.04 o 
  -1   5  14     1673.58     1815.60    273.34 o 
   0   5  14     1750.51     1744.57    291.29 o 
   1   5  14      517.79      485.56    183.62 o 
   2   5  14       86.41      105.37    181.94 o 
   3   5  14      133.46      164.73    144.65 o 
   4   5  14      417.35      187.75    175.52 o 
 -16   6  14        0.61       13.02    150.86 o 
 -15   6  14      265.41      134.38    168.26 o 
 -14   6  14      169.52      270.73    158.49 o 
 -13   6  14      282.72      286.02    146.31 o 
 -12   6  14      130.09      203.55    119.16 o 
 -11   6  14      628.61      553.00    171.50 o 
 -10   6  14      193.27      202.88     99.75 o 
  -9   6  14      237.43      298.51    107.23 o 
  -8   6  14       27.48       -4.99     72.15 o 
  -7   6  14     1354.30     1344.29    174.26 o 
  -6   6  14      521.86      520.92    145.89 o 
  -5   6  14       38.03       22.07     68.34 o 
  -4   6  14       35.39       31.00     78.59 o 
  -3   6  14      353.41      403.61    141.34 o 
  -2   6  14      796.31      703.50    184.34 o 
  -1   6  14     1537.57     1787.94    290.29 o 
   0   6  14      396.39      488.70    182.48 o 
   1   6  14      467.82      577.49    199.74 o 
   2   6  14      986.22     1214.35    241.40 o 
   3   6  14      122.04      107.55    141.50 o 
   4   6  14        6.85      209.61    174.77 o 
 -16   7  14      399.84      181.13    233.20 o 
 -15   7  14       46.43      -42.08    126.27 o 
 -14   7  14       15.38      -33.16    116.38 o 
 -13   7  14        0.56       84.53    125.22 o 
 -12   7  14      941.34     1186.57    242.74 o 
 -11   7  14      222.88      140.41    118.44 o 
 -10   7  14      813.25      732.79    153.96 o 
  -9   7  14        9.79      -13.68     67.51 o 
  -8   7  14      533.29      687.92    145.70 o 
  -7   7  14       68.43      108.84     85.49 o 
  -6   7  14      569.54      551.80    150.52 o 
  -5   7  14      190.90       86.07     86.47 o 
  -4   7  14      161.58      299.74    126.98 o 
  -3   7  14      747.15      931.70    203.76 o 
  -2   7  14       76.03       38.58    107.03 o 
  -1   7  14      252.34      335.46    154.54 o 
   0   7  14      807.36      765.83    218.41 o 
   1   7  14      638.25      714.06    222.90 o 
   2   7  14       98.60       63.61    124.69 o 
   3   7  14       45.09       42.73    138.64 o 
   4   7  14      242.29      212.02    171.07 o 
 -15   8  14      112.82      -25.50    149.70 o 
 -14   8  14        6.86       32.58    104.89 o 
 -13   8  14      877.34     1224.11    264.20 o 
 -12   8  14       26.57      -50.13    106.03 o 
 -11   8  14     1484.45     1475.97    214.18 o 
 -10   8  14      610.45      792.67    164.94 o 
  -9   8  14      415.49      586.70    142.20 o 
  -8   8  14        0.26       63.13     77.69 o 
  -7   8  14      658.54      672.53    166.67 o 
  -6   8  14      496.80      632.29    169.85 o 
  -5   8  14        4.78      -85.92     94.79 o 
  -4   8  14      236.18      200.03    149.16 o 
  -3   8  14      779.05     1064.53    278.00 o 
  -2   8  14     1845.66     2051.70    273.86 o 
  -1   8  14       85.76      103.88    122.91 o 
   0   8  14       26.99      -63.75    110.44 o 
   1   8  14      505.93      453.00    192.88 o 
   2   8  14      404.82      444.04    175.02 o 
   3   8  14      166.80       64.26    140.83 o 
 -15   9  14      111.24       83.18    154.42 o 
 -14   9  14       25.48       99.22    125.63 o 
 -13   9  14        2.05      -73.04    128.53 o 
 -12   9  14      164.48      221.64    142.00 o 
 -11   9  14      346.13      381.81    135.87 o 
 -10   9  14     1154.73     1255.77    204.15 o 
  -9   9  14       56.93       94.10     90.22 o 
  -8   9  14      751.97      994.02    171.99 o 
  -7   9  14      793.09     1101.44    211.02 o 
  -6   9  14       20.74       19.43    108.04 o 
  -5   9  14       18.03       37.98    120.16 o 
  -4   9  14      401.02      695.98    223.14 o 
  -3   9  14        2.81       -8.51    113.37 o 
  -2   9  14        3.90      -20.78    128.95 o 
  -1   9  14      488.83      584.92    254.79 o 
   0   9  14     2489.58     3482.73    659.73 o 
   1   9  14      641.93      238.31    354.58 o 
   2   9  14        5.98      -40.86    155.05 o 
   3   9  14       65.02       29.22    172.86 o 
 -14  10  14      311.17      174.50    198.54 o 
 -13  10  14      383.64      478.46    188.60 o 
 -12  10  14       50.25      115.77    117.29 o 
 -11  10  14      290.33      335.96    141.48 o 
 -10  10  14      688.11      807.13    171.51 o 
  -9  10  14      380.99      304.89    125.94 o 
  -8  10  14      122.81      196.64    120.67 o 
  -7  10  14      236.79      351.91    184.43 o 
  -6  10  14     1305.60     1952.23    328.33 o 
  -5  10  14     1378.78     1426.22    324.75 o 
  -4  10  14       18.23       46.75    157.47 o 
  -3  10  14      258.53      202.94    166.55 o 
  -2  10  14       16.46        8.31    124.59 o 
  -1  10  14       29.25      -31.59    149.17 o 
   0  10  14      321.71      226.76    198.18 o 
   1  10  14      237.69      706.05    413.08 o 
   2  10  14      115.44       86.06    175.43 o 
 -14  11  14      167.87      155.15    258.68 o 
 -13  11  14        1.42     -109.15    109.15 o 
 -12  11  14      574.93      529.23    168.12 o 
 -11  11  14      469.19      388.73    147.38 o 
 -10  11  14       18.87      -34.39     97.21 o 
  -9  11  14      361.91      441.61    143.40 o 
  -8  11  14      549.05      902.35    268.18 o 
  -7  11  14      550.44      713.69    238.63 o 
  -6  11  14      279.21      277.13    186.50 o 
  -5  11  14       31.69       35.16    138.04 o 
  -4  11  14     1097.09     1442.13    339.24 o 
  -3  11  14       16.60       59.57    143.14 o 
  -2  11  14        2.92       -9.46    138.91 o 
  -1  11  14     1441.48     1661.02    378.11 o 
   0  11  14     1366.13      882.61   1126.89 o 
   1  11  14       19.06        6.31    148.14 o 
   2  11  14       10.83      -68.92    161.76 o 
 -13  12  14      197.14       17.06    222.52 o 
 -12  12  14        1.36       -8.06    114.16 o 
 -11  12  14       59.68       29.34    111.41 o 
 -10  12  14      178.22      236.42    133.54 o 
  -9  12  14      437.79      534.32    189.01 o 
  -8  12  14        2.08       22.76    140.29 o 
  -7  12  14      161.89      242.30    170.47 o 
  -6  12  14      374.19      815.94    258.67 o 
  -5  12  14      758.10     1154.72    313.07 o 
  -4  12  14       32.85        1.09    133.71 o 
  -3  12  14      308.82      390.14    215.78 o 
  -2  12  14      145.05       42.09    160.16 o 
  -1  12  14       67.34      114.48    169.52 o 
   0  12  14      106.59       73.33    192.93 o 
   1  12  14      129.35     -115.90    132.62 o 
 -12  13  14       15.12      -66.74    131.76 o 
 -11  13  14        5.03      -73.00    121.09 o 
 -10  13  14       58.66      -51.64    120.63 o 
  -9  13  14       97.96      108.79    197.58 o 
  -8  13  14      823.25      964.46    305.39 o 
  -7  13  14      400.70      707.69    262.45 o 
  -6  13  14       11.56      -37.81    134.16 o 
  -5  13  14      557.28      809.76    275.60 o 
  -4  13  14      446.57      682.22    263.13 o 
  -3  13  14      101.95      106.86    181.08 o 
  -2  13  14      144.14      113.47    170.10 o 
  -1  13  14       31.63      -12.66    165.34 o 
   0  13  14      101.62        2.35    127.79 o 
 -11  14  14       13.94      -67.24    163.55 o 
 -10  14  14       12.12      -44.02    136.75 o 
  -9  14  14       64.32      119.60    175.42 o 
  -8  14  14        2.91     -126.98    142.24 o 
  -7  14  14       29.75      108.07    172.42 o 
  -6  14  14      373.35      846.93    282.66 o 
  -5  14  14      234.42      201.88    184.48 o 
  -4  14  14       50.61      134.93    178.59 o 
  -3  14  14       73.57       88.89    180.56 o 
  -2  14  14       51.30      -13.28    181.23 o 
  -1  14  14      163.62      190.82    207.43 o 
  -9  15  14        1.00       12.83    177.12 o 
  -8  15  14      463.19      610.10    284.01 o 
  -7  15  14      334.74      456.86    256.46 o 
  -6  15  14       11.01       99.17    166.84 o 
  -5  15  14       45.87      187.00    201.32 o 
  -4  15  14      377.32      414.57    241.82 o 
  -3  15  14      484.37      446.26    251.32 o 
 -17   1  15        0.00       56.76    213.24 o 
 -16   1  15        0.01       23.56    177.25 o 
 -15   1  15        0.89       84.44    172.49 o 
 -14   1  15       75.69       46.65    139.56 o 
 -13   1  15       28.35       -5.51    120.28 o 
 -12   1  15       39.64       25.83    124.66 o 
 -11   1  15       63.46      106.04    119.62 o 
 -10   1  15       68.17       67.18    110.09 o 
  -9   1  15      415.30      564.96    194.25 o 
  -8   1  15       76.40       61.14     95.81 o 
  -7   1  15       30.86       17.17     52.98 o 
  -6   1  15       46.69       74.18     63.92 o 
  -5   1  15        1.08       35.66     67.64 o 
  -4   1  15      696.72      768.91    145.63 o 
  -3   1  15       42.58       66.75     84.13 o 
  -2   1  15     1237.34     1517.72    207.50 o 
  -1   1  15       32.88       -7.90     84.82 o 
   0   1  15       66.89       -8.55     97.15 o 
   1   1  15        0.53        1.24    126.06 o 
   2   1  15       18.45      -39.61    161.84 o 
   3   1  15       46.41      163.81    216.54 o 
   4   1  15      113.61      157.84    236.12 o 
 -17   2  15       97.98       69.85    210.14 o 
 -16   2  15        0.02      -16.71    132.46 o 
 -15   2  15        3.91       24.44    129.58 o 
 -14   2  15       11.68       46.67    132.71 o 
 -13   2  15       48.17       97.75    123.83 o 
 -12   2  15       62.04      -13.31     94.34 o 
 -11   2  15       23.16       15.56     81.31 o 
 -10   2  15      466.52      348.88    165.99 o 
  -9   2  15      353.32      390.92    163.04 o 
  -8   2  15      644.64      567.12    138.00 o 
  -7   2  15      805.12      789.65    164.70 o 
  -6   2  15       45.17       64.20     63.12 o 
  -5   2  15      115.26      112.56     70.04 o 
  -4   2  15      781.51      902.98    155.97 o 
  -3   2  15      706.41      608.00    144.88 o 
  -2   2  15      535.52      467.82    134.81 o 
  -1   2  15        1.61       -5.49     90.12 o 
   0   2  15       15.73       29.61    112.88 o 
   1   2  15       31.87       84.69    133.89 o 
   2   2  15        0.08      135.18    193.83 o 
   3   2  15      184.51      234.38    163.27 o 
   4   2  15       55.78      157.69    252.90 o 
 -17   3  15      123.98      -28.77    163.80 o 
 -16   3  15       29.78      -54.46    135.45 o 
 -15   3  15       73.90       34.26    114.03 o 
 -14   3  15        0.11       93.67    125.57 o 
 -13   3  15      469.70      511.37    184.36 o 
 -12   3  15      311.51      267.73    139.71 o 
 -11   3  15       47.56       79.34     95.49 o 
 -10   3  15        6.18      -56.13     74.49 o 
  -9   3  15      434.19      555.14    157.26 o 
  -8   3  15      130.74      160.29     92.56 o 
  -7   3  15        5.88      -10.83     73.44 o 
  -6   3  15      331.37      451.19    110.77 o 
  -5   3  15       57.38       31.00     66.92 o 
  -4   3  15       51.19      107.13     80.28 o 
  -3   3  15      172.72      195.35    101.93 o 
  -2   3  15      496.79      579.38    144.60 o 
  -1   3  15      465.97      294.89    148.71 o 
   0   3  15       62.40      -33.05    115.77 o 
   1   3  15       86.58       62.79    136.78 o 
   2   3  15       51.57      126.12    187.11 o 
   3   3  15      113.85      196.60    152.14 o 
   4   3  15       68.36      -14.80    308.73 o 
 -16   4  15        0.12      -52.66    150.57 o 
 -15   4  15      164.82       67.82    108.82 o 
 -14   4  15       13.27       17.70    115.01 o 
 -13   4  15        0.51       19.33    106.56 o 
 -12   4  15      289.44      290.10    140.76 o 
 -11   4  15        5.47       27.44     90.77 o 
 -10   4  15       39.66       44.59     89.82 o 
  -9   4  15       81.71       87.03     83.60 o 
  -8   4  15      110.73      118.85     85.08 o 
  -7   4  15      110.51       33.66     80.14 o 
  -6   4  15        3.14      -20.46     67.19 o 
  -5   4  15      111.66      109.28     78.04 o 
  -4   4  15        3.03       46.62     76.78 o 
  -3   4  15       62.72       37.85     82.21 o 
  -2   4  15       83.96       57.65    114.44 o 
  -1   4  15        2.22       -8.73    109.70 o 
   0   4  15       15.11      -27.05    113.62 o 
   1   4  15      290.42      307.78    173.68 o 
   2   4  15       75.02      134.98    130.82 o 
   3   4  15       39.95       38.19    145.19 o 
 -16   5  15       22.39        7.96    150.49 o 
 -15   5  15        6.29       16.78    100.11 o 
 -14   5  15       10.32      -77.51    107.09 o 
 -13   5  15        1.98       32.73    114.35 o 
 -12   5  15       86.84      109.54    113.43 o 
 -11   5  15      184.04      191.11    123.19 o 
 -10   5  15       35.05       51.71     98.94 o 
  -9   5  15      219.66      250.62     97.32 o 
  -8   5  15       66.78      155.24     86.59 o 
  -7   5  15       81.74       34.22     86.26 o 
  -6   5  15        8.68       35.67     82.32 o 
  -5   5  15      132.92      106.77     82.14 o 
  -4   5  15       56.00       26.60     77.59 o 
  -3   5  15       27.68       34.91    100.03 o 
  -2   5  15       39.11      -12.73    101.26 o 
  -1   5  15        0.39       22.16    117.58 o 
   0   5  15       56.87       52.35    132.04 o 
   1   5  15       53.24       81.31    142.25 o 
   2   5  15       92.89       78.88    143.14 o 
   3   5  15      107.51       31.90    142.17 o 
 -16   6  15        1.86       99.08    166.06 o 
 -15   6  15       11.41      -70.89    109.75 o 
 -14   6  15        0.07      114.42    136.64 o 
 -13   6  15       14.56      -50.94     99.70 o 
 -12   6  15      178.80      198.85    137.40 o 
 -11   6  15      108.12       19.61    104.63 o 
 -10   6  15      120.39       89.13     87.43 o 
  -9   6  15      184.94      272.17    107.24 o 
  -8   6  15        7.67      -22.01     74.08 o 
  -7   6  15       68.64       28.47     81.98 o 
  -6   6  15        3.41       20.75     86.55 o 
  -5   6  15       44.26      -13.46     89.47 o 
  -4   6  15       30.06       63.09     99.81 o 
  -3   6  15       45.22       60.59    108.24 o 
  -2   6  15       19.22      -37.64    107.01 o 
  -1   6  15      264.10      299.37    158.40 o 
   0   6  15      163.61      117.08    141.99 o 
   1   6  15       32.25       17.97    142.86 o 
   2   6  15        2.33        5.61    123.41 o 
   3   6  15        3.61     -100.75    136.84 o 
 -16   7  15        0.03      -28.61    147.80 o 
 -15   7  15        1.99      -54.25    140.14 o 
 -14   7  15       45.77        6.75    124.69 o 
 -13   7  15        1.09       14.79    112.57 o 
 -12   7  15      194.14      312.64    153.39 o 
 -11   7  15       83.81       38.92    101.59 o 
 -10   7  15       10.60       11.20     84.14 o 
  -9   7  15        7.15       29.62     76.34 o 
  -8   7  15        4.10       26.68     93.51 o 
  -7   7  15       14.26       61.93     88.12 o 
  -6   7  15      125.59      113.92     95.38 o 
  -5   7  15        0.60      -20.59    123.45 o 
  -4   7  15       61.47       79.95    112.75 o 
  -3   7  15       91.82      156.53    128.04 o 
  -2   7  15        3.39      -31.91    110.20 o 
  -1   7  15        4.92      -14.52    118.13 o 
   0   7  15        7.15      -73.20    128.56 o 
   1   7  15        1.89       14.18    134.30 o 
   2   7  15        1.94      -33.94    122.81 o 
   3   7  15      131.59      -11.21    181.48 o 
 -15   8  15       18.55       -2.43    149.14 o 
 -14   8  15       53.95       73.45    118.84 o 
 -13   8  15        0.14       76.51    131.01 o 
 -12   8  15       15.77       31.02    111.49 o 
 -11   8  15       23.04       54.30    111.62 o 
 -10   8  15       30.09      114.09    102.12 o 
  -9   8  15      132.32      200.14    102.84 o 
  -8   8  15      240.75      217.32    120.49 o 
  -7   8  15      187.27      241.11    116.84 o 
  -6   8  15       31.15      -13.31    111.53 o 
  -5   8  15       18.44       52.96    130.26 o 
  -4   8  15       52.38      189.02    171.46 o 
  -3   8  15       66.19       56.70    117.04 o 
  -2   8  15        1.08       63.76    126.05 o 
  -1   8  15        4.12      -62.81    120.98 o 
   0   8  15       25.30      -83.43    116.37 o 
   1   8  15       13.36      -12.85    138.93 o 
   2   8  15       58.55      116.64    146.86 o 
 -15   9  15       79.37       36.26    161.69 o 
 -14   9  15       27.45       69.21    138.55 o 
 -13   9  15       70.01       89.66    140.82 o 
 -12   9  15      181.32      224.96    148.13 o 
 -11   9  15      160.68      145.16    112.05 o 
 -10   9  15      191.53       88.49    102.07 o 
  -9   9  15       67.45       83.34     90.65 o 
  -8   9  15        5.06      -20.53     89.10 o 
  -7   9  15      190.20      234.27    163.79 o 
  -6   9  15       20.30      -26.49    118.68 o 
  -5   9  15      157.75      308.53    174.41 o 
  -4   9  15        6.66        8.34    127.01 o 
  -3   9  15       41.07       72.50    154.06 o 
  -2   9  15       36.24       11.44    140.15 o 
  -1   9  15        1.10      124.14    180.78 o 
   0   9  15       16.26       -6.09    144.48 o 
   1   9  15        0.88        5.49    288.44 o 
   2   9  15        4.32        6.49    178.84 o 
 -14  10  15        4.15      113.08    173.25 o 
 -13  10  15       78.69      179.76    149.86 o 
 -12  10  15       80.61       69.86    149.29 o 
 -11  10  15       99.09      119.92    116.94 o 
 -10  10  15       18.52        2.10     95.75 o 
  -9  10  15        6.84        0.58    107.62 o 
  -8  10  15       46.42       29.50    133.90 o 
  -7  10  15        0.30      -33.44    111.17 o 
  -6  10  15       23.48      109.89    191.50 o 
  -5  10  15       14.32      -43.83    129.22 o 
  -4  10  15       56.39       68.91    140.86 o 
  -3  10  15        4.13      -59.25    132.34 o 
  -2  10  15       14.42       -5.12    152.96 o 
  -1  10  15       24.53      -33.84    169.77 o 
   0  10  15       41.73        8.45    182.67 o 
   1  10  15       70.39       59.94    169.53 o 
 -14  11  15       55.09       51.63    226.06 o 
 -13  11  15       29.15       12.08    140.54 o 
 -12  11  15       26.03       -8.15    125.98 o 
 -11  11  15       70.97        1.43    114.17 o 
 -10  11  15      178.90      282.78    133.73 o 
  -9  11  15       34.42       69.95    146.95 o 
  -8  11  15       68.38       79.70    146.15 o 
  -7  11  15      176.80      215.30    184.95 o 
  -6  11  15       30.96      -37.77    126.22 o 
  -5  11  15       19.08      135.79    157.75 o 
  -4  11  15       10.86      -31.03    144.95 o 
  -3  11  15      502.25      560.27    242.41 o 
  -2  11  15      364.16      347.44    207.76 o 
  -1  11  15      357.64      139.21    270.17 o 
   0  11  15       38.50      -46.14    190.83 o 
 -13  12  15       13.73      -78.42    215.70 o 
 -12  12  15       81.86      -77.38    107.19 o 
 -11  12  15       33.01       27.22    115.21 o 
 -10  12  15        1.30       10.44    159.98 o 
  -9  12  15       70.50      -60.47    142.82 o 
  -8  12  15       31.67       57.00    155.40 o 
  -7  12  15       87.85      175.67    172.55 o 
  -6  12  15       54.07      162.93    185.80 o 
  -5  12  15       20.02      -45.02    130.61 o 
  -4  12  15        4.66      -41.15    136.53 o 
  -3  12  15        7.37      -12.19    152.27 o 
  -2  12  15        1.00      -72.25    161.22 o 
  -1  12  15       54.83        9.35    180.01 o 
   0  12  15       39.77      165.95    297.99 o 
 -12  13  15       16.62       23.33    121.84 o 
 -11  13  15        2.60      -30.15    137.86 o 
 -10  13  15        0.36       -1.51    169.64 o 
  -9  13  15       19.89       72.34    159.79 o 
  -8  13  15       18.33     -109.86    148.37 o 
  -7  13  15      109.20       42.57    163.76 o 
  -6  13  15       32.23       62.19    136.50 o 
  -5  13  15       81.96       68.59    144.64 o 
  -4  13  15       15.70      100.83    167.17 o 
  -3  13  15      187.03      288.53    201.99 o 
  -2  13  15      211.13       55.87    198.31 o 
  -1  13  15       13.89      172.15    216.42 o 
 -10  14  15       16.59     -129.67    156.37 o 
  -9  14  15       24.26       -2.79    187.97 o 
  -8  14  15        0.17      106.39    179.47 o 
  -7  14  15        0.00      -35.54    150.86 o 
  -6  14  15       10.35       97.86    170.93 o 
  -5  14  15       23.96        0.51    170.98 o 
  -4  14  15        9.17       -4.31    151.05 o 
  -3  14  15      219.21      397.30    233.67 o 
  -8  15  15      142.82       81.62    196.67 o 
  -7  15  15       12.66       83.18    193.06 o 
  -6  15  15       15.04        6.66    178.33 o 
  -5  15  15        8.35       36.64    178.02 o 
 -17   0  16       84.27      133.71    317.33 o 
 -16   0  16      196.19      139.44    295.60 o 
 -15   0  16      163.80      223.73    271.72 o 
 -14   0  16       30.38       67.81    223.97 o 
 -13   0  16      224.08        2.63    188.87 o 
 -12   0  16      217.57      292.02    234.71 o 
 -11   0  16     2104.87     2392.98    478.26 o 
 -10   0  16      120.46      140.40    176.45 o 
  -9   0  16       18.31      165.71    187.68 o 
  -8   0  16      270.04      249.28    225.64 o 
  -7   0  16      259.90      307.60    139.36 o 
  -6   0  16      959.77      862.81    211.94 o 
  -5   0  16     2294.91     2321.68    357.68 o 
  -4   0  16      214.40      191.92    152.23 o 
  -3   0  16      621.53      760.03    233.31 o 
  -2   0  16      149.60      128.83    150.29 o 
  -1   0  16     1160.47     1201.17    356.85 o 
   0   0  16      981.43      937.80    284.13 o 
   1   0  16        4.86       -2.39    264.08 o 
   2   0  16        1.19       37.73    272.68 o 
   3   0  16      260.85      648.98    418.33 o 
 -17   1  16       67.22      112.52    214.89 o 
 -16   1  16        2.18       86.48    183.80 o 
 -15   1  16      595.74      596.31    284.50 o 
 -14   1  16      737.77      878.87    279.46 o 
 -13   1  16       28.50       54.00    141.38 o 
 -12   1  16       61.81      -26.26    122.79 o 
 -11   1  16      427.71      534.40    205.28 o 
 -10   1  16      851.84      920.90    250.47 o 
  -9   1  16        4.61       31.18     92.01 o 
  -8   1  16       68.95       41.30    100.69 o 
  -7   1  16      957.69     1011.41    193.10 o 
  -6   1  16     3058.21     3138.99    229.81 o 
  -5   1  16        3.15       -6.22     68.55 o 
  -4   1  16      189.22      165.89    101.06 o 
  -3   1  16       60.73      101.62     90.65 o 
  -2   1  16      983.27     1067.06    194.08 o 
  -1   1  16       48.27       39.47    102.80 o 
   0   1  16      186.19      364.08    172.12 o 
   1   1  16       92.96      170.68    151.29 o 
   2   1  16      197.25      352.40    262.19 o 
   3   1  16       25.26       68.78    211.41 o 
 -17   2  16      106.37       84.88    220.07 o 
 -16   2  16      368.54      530.03    283.97 o 
 -15   2  16      871.84     1036.14    314.74 o 
 -14   2  16        0.72       49.84    146.77 o 
 -13   2  16     1079.09     1161.00    308.37 o 
 -12   2  16      765.69      767.96    245.51 o 
 -11   2  16      285.62      464.04    200.32 o 
 -10   2  16       48.67      -15.37     98.18 o 
  -9   2  16      711.88      819.79    227.47 o 
  -8   2  16     1171.65     1064.86    256.13 o 
  -7   2  16      218.05      107.91     85.23 o 
  -6   2  16        1.80       14.35     67.74 o 
  -5   2  16     2508.73     2708.62    229.52 o 
  -4   2  16      749.90      808.05    162.86 o 
  -3   2  16       81.47      102.09     98.94 o 
  -2   2  16      831.83      895.50    182.60 o 
  -1   2  16      758.04      969.90    231.45 o 
   0   2  16      683.48      732.98    220.39 o 
   1   2  16        3.10      -14.39    134.77 o 
   2   2  16       65.14      168.67    156.78 o 
   3   2  16      354.25      351.48    269.51 o 
 -17   3  16       98.65       84.42    223.22 o 
 -16   3  16        0.33       -5.75    129.67 o 
 -15   3  16       25.03      -18.37     96.71 o 
 -14   3  16      102.59      168.51    148.17 o 
 -13   3  16      361.83      471.17    183.26 o 
 -12   3  16       54.69       60.22    104.20 o 
 -11   3  16      409.07      474.63    165.98 o 
 -10   3  16      735.04      603.65    212.09 o 
  -9   3  16      800.57     1049.20    267.43 o 
  -8   3  16      283.44      293.44    114.08 o 
  -7   3  16     1068.73     1134.19    205.11 o 
  -6   3  16     1043.65     1286.68    223.50 o 
  -5   3  16      375.28      321.60    111.26 o 
  -4   3  16        0.83      -29.05     79.62 o 
  -3   3  16      479.89      662.52    154.39 o 
  -2   3  16      650.24      941.49    225.02 o 
  -1   3  16      116.77      246.69    154.36 o 
   0   3  16      255.41      387.33    181.17 o 
   1   3  16      672.91      839.18    242.05 o 
   2   3  16      713.96      749.69    221.50 o 
   3   3  16       18.47     -266.95    266.95 o 
 -16   4  16      101.75      149.34    166.26 o 
 -15   4  16       52.59       -0.13    106.53 o 
 -14   4  16       54.49        1.10    128.45 o 
 -13   4  16      505.17      593.74    196.52 o 
 -12   4  16     1714.29     1882.91    272.58 o 
 -11   4  16      357.49      346.48    147.93 o 
 -10   4  16      124.22      151.12    109.73 o 
  -9   4  16      467.57      442.82    146.91 o 
  -8   4  16     1163.29     1391.98    206.62 o 
  -7   4  16      179.88      311.81    125.40 o 
  -6   4  16      105.30      174.68    116.62 o 
  -5   4  16     1465.03     1814.69    194.38 o 
  -4   4  16     1402.02     1657.81    240.97 o 
  -3   4  16      260.71      183.05    136.59 o 
  -2   4  16      336.29      354.17    161.48 o 
  -1   4  16      224.30      276.02    162.02 o 
   0   4  16      183.65      253.02    172.57 o 
   1   4  16       64.75      110.01    157.31 o 
   2   4  16      131.81      155.02    155.23 o 
 -16   5  16       14.50     -102.47    143.28 o 
 -15   5  16        1.44       23.83    109.70 o 
 -14   5  16      197.84      210.27    148.32 o 
 -13   5  16        4.27      -11.48    105.31 o 
 -12   5  16       10.75       88.62    108.86 o 
 -11   5  16       63.82       35.09     95.15 o 
 -10   5  16      510.74      573.30    169.01 o 
  -9   5  16      192.30      196.71    101.05 o 
  -8   5  16      273.37      254.11    125.93 o 
  -7   5  16      520.24      635.77    173.65 o 
  -6   5  16      650.52      880.39    196.42 o 
  -5   5  16       45.42       73.94     82.95 o 
  -4   5  16      142.05      123.62    134.06 o 
  -3   5  16     1101.96     1300.76    254.55 o 
  -2   5  16       85.52      183.06    144.45 o 
  -1   5  16        5.81      -81.43    117.56 o 
   0   5  16      107.48       52.83    148.41 o 
   1   5  16      258.13      415.52    202.64 o 
   2   5  16      371.85      394.49    187.42 o 
 -16   6  16       91.81      -33.99    160.03 o 
 -15   6  16       72.76      -62.95    117.05 o 
 -14   6  16        1.67       48.76    124.08 o 
 -13   6  16      729.13      805.05    218.00 o 
 -12   6  16      488.98      697.79    199.37 o 
 -11   6  16      794.17     1096.34    231.85 o 
 -10   6  16       15.13       10.12     93.37 o 
  -9   6  16      626.42      810.21    192.81 o 
  -8   6  16      216.43      267.10    121.50 o 
  -7   6  16       15.53      -40.71     79.18 o 
  -6   6  16       12.53       79.94     97.77 o 
  -5   6  16     1035.62     1141.31    289.02 o 
  -4   6  16     1853.17     1811.14    263.51 o 
  -3   6  16      416.50      387.03    161.96 o 
  -2   6  16      428.52      293.85    164.95 o 
  -1   6  16      592.21      777.87    225.15 o 
   0   6  16       97.32      153.58    160.82 o 
   1   6  16       14.55       41.86    152.97 o 
   2   6  16       50.09      -15.18    151.72 o 
 -15   7  16       63.29       46.53    159.98 o 
 -14   7  16      494.67       84.86    140.62 o 
 -13   7  16        6.94       -0.59    125.27 o 
 -12   7  16       12.44       29.94    110.64 o 
 -11   7  16        3.69       63.90    106.46 o 
 -10   7  16      174.80      158.33    102.64 o 
  -9   7  16       80.75      109.40    103.53 o 
  -8   7  16      491.90      522.09    167.63 o 
  -7   7  16       39.90      134.71    115.64 o 
  -6   7  16      183.21      158.77    150.05 o 
  -5   7  16       17.31      143.59    154.04 o 
  -4   7  16      243.30      356.61    158.12 o 
  -3   7  16      795.70      595.44    196.77 o 
  -2   7  16      819.25     1093.52    247.38 o 
  -1   7  16      142.66      139.06    148.14 o 
   0   7  16       16.83        0.51    119.13 o 
   1   7  16      232.12      250.04    185.33 o 
 -15   8  16       74.94       63.23    154.06 o 
 -14   8  16        5.89       97.38    136.68 o 
 -13   8  16      325.35      292.92    183.81 o 
 -12   8  16      674.10      810.85    222.13 o 
 -11   8  16      359.85      409.79    162.57 o 
 -10   8  16      167.35      114.82     97.47 o 
  -9   8  16     1065.93     1194.36    230.72 o 
  -8   8  16     1002.42     1413.18    250.25 o 
  -7   8  16      347.94      315.52    175.75 o 
  -6   8  16        8.66      -19.58    127.16 o 
  -5   8  16     1020.29     1071.54    297.23 o 
  -4   8  16      604.45      555.31    241.34 o 
  -3   8  16       27.13       59.40    137.54 o 
  -2   8  16      217.99      171.60    150.96 o 
  -1   8  16      291.64      149.24    144.72 o 
   0   8  16      234.57      200.73    184.77 o 
   1   8  16      215.33      153.88    234.28 o 
 -15   9  16        5.87      -36.19    202.59 o 
 -14   9  16      177.83      182.82    174.22 o 
 -13   9  16       19.01      -60.81    124.82 o 
 -12   9  16       57.13       66.36    133.83 o 
 -11   9  16        2.03      -21.41    111.94 o 
 -10   9  16      244.24      364.87    149.73 o 
  -9   9  16       86.77      211.59    129.78 o 
  -8   9  16      126.46      108.49    147.77 o 
  -7   9  16      103.63       56.88    143.93 o 
  -6   9  16      269.17      481.26    220.58 o 
  -5   9  16       46.55       43.66    150.78 o 
  -4   9  16        5.30     -120.47    125.83 o 
  -3   9  16      421.33      167.48    194.82 o 
  -2   9  16      308.40      126.67    168.79 o 
  -1   9  16        0.63     -140.48    149.23 o 
   0   9  16      116.22       74.26    208.15 o 
   1   9  16      548.24      707.24    488.77 o 
 -14  10  16        2.01      -67.16    159.88 o 
 -13  10  16      325.20      394.50    172.84 o 
 -12  10  16      227.20      139.29    143.52 o 
 -11  10  16       39.34      -11.51    106.35 o 
 -10  10  16      189.24      305.87    155.82 o 
  -9  10  16      574.50      509.26    226.56 o 
  -8  10  16      428.44      679.63    246.57 o 
  -7  10  16      530.88      617.17    241.90 o 
  -6  10  16       14.96       27.72    125.86 o 
  -5  10  16      140.72      153.79    156.96 o 
  -4  10  16      386.92      597.48    245.04 o 
  -3  10  16      184.48       41.02    150.09 o 
  -2  10  16      290.81      201.32    391.71 o 
  -1  10  16      159.84      152.84    206.57 o 
   0  10  16       92.67       52.73    216.25 o 
 -13  11  16      134.52      109.94    159.30 o 
 -12  11  16       27.98       57.04    166.89 o 
 -11  11  16      119.38      195.28    154.82 o 
 -10  11  16      510.34      573.17    250.58 o 
  -9  11  16      194.17      185.20    175.38 o 
  -8  11  16        6.44      110.79    164.08 o 
  -7  11  16      382.14      454.97    231.67 o 
  -6  11  16      684.41      699.67    266.03 o 
  -5  11  16       18.94     -130.97    130.97 o 
  -4  11  16        2.84       -0.08    149.96 o 
  -3  11  16       20.79       55.37    162.81 o 
  -2  11  16       17.23      -44.74    182.43 o 
  -1  11  16       12.22       80.29    216.73 o 
 -12  12  16      351.88      399.17    168.61 o 
 -11  12  16      188.57      364.92    231.93 o 
 -10  12  16       51.25      -58.03    144.37 o 
  -9  12  16      630.74      988.34    303.22 o 
  -8  12  16      517.58      661.80    267.71 o 
  -7  12  16      184.25      223.51    190.73 o 
  -6  12  16       40.53      125.22    173.64 o 
  -5  12  16      425.28      778.73    283.03 o 
  -4  12  16       30.91       53.53    195.32 o 
  -3  12  16       18.59        0.11    185.45 o 
  -2  12  16       67.83       77.68    193.84 o 
 -11  13  16       52.72       65.54    213.10 o 
 -10  13  16      196.58      148.49    190.32 o 
  -9  13  16      163.98       95.12    167.87 o 
  -8  13  16        7.09      -13.74    159.92 o 
  -7  13  16      104.03      135.16    188.61 o 
  -6  13  16      332.25      466.28    240.35 o 
  -5  13  16       18.68       30.36    184.92 o 
  -4  13  16        4.86       22.15    162.64 o 
  -3  13  16       36.69      141.89    215.40 o 
  -9  14  16        6.42      129.23    203.83 o 
  -8  14  16        7.02       59.36    181.96 o 
  -7  14  16       48.08       53.79    198.87 o 
  -6  14  16      167.24      228.47    243.91 o 
  -5  14  16      594.73      601.72    283.30 o 
 -16   1  17        6.44       34.92    195.41 o 
 -15   1  17      224.84      222.36    204.17 o 
 -14   1  17        0.00      -20.69    140.92 o 
 -13   1  17       60.15      -59.20    125.40 o 
 -12   1  17       87.99       10.24    115.95 o 
 -11   1  17       34.25      -17.98    107.38 o 
 -10   1  17       13.76      -34.96     93.88 o 
  -9   1  17        4.15      -85.32     85.32 o 
  -8   1  17       70.95      104.16    130.98 o 
  -7   1  17      763.34      637.59    162.45 o 
  -6   1  17       18.07      -38.86     69.77 o 
  -5   1  17       14.96       34.38     98.22 o 
  -4   1  17       42.61       28.69     92.38 o 
  -3   1  17        8.23      -33.14     83.68 o 
  -2   1  17        0.34       28.22    108.54 o 
  -1   1  17        0.16       19.61    133.93 o 
   0   1  17       17.38      -15.01    143.04 o 
   1   1  17        1.10        3.54    188.27 o 
   2   1  17       19.68      128.49    232.26 o 
 -16   2  17      114.99       42.05    208.55 o 
 -15   2  17        1.33      -47.76    139.92 o 
 -14   2  17      800.49      173.66    354.22 o 
 -13   2  17      103.97      149.22    154.90 o 
 -12   2  17        5.26      -23.55    117.35 o 
 -11   2  17        8.44       -5.51    120.18 o 
 -10   2  17      447.76      223.33    166.75 o 
  -9   2  17     1305.41     1526.20    486.38 o 
  -8   2  17        0.02      -10.50     95.01 o 
  -7   2  17      203.89      330.29    134.44 o 
  -6   2  17      837.92      697.33    178.23 o 
  -5   2  17       53.35      133.46     96.46 o 
  -4   2  17       40.30      160.96    106.40 o 
  -3   2  17      488.71      396.65    135.88 o 
  -2   2  17       75.86       82.85    127.39 o 
  -1   2  17       20.91        0.06    130.32 o 
   0   2  17       15.82       60.30    147.37 o 
   1   2  17        0.25       15.71    151.16 o 
   2   2  17      111.79      187.15    244.28 o 
 -16   3  17        0.63       -4.00    144.49 o 
 -15   3  17       89.82      103.58    131.38 o 
 -14   3  17       21.10      -58.12    115.06 o 
 -13   3  17        4.25       56.23    138.18 o 
 -12   3  17        0.59       37.87    146.31 o 
 -11   3  17      239.29      247.25    169.92 o 
 -10   3  17      339.14      277.04    168.35 o 
  -9   3  17       28.85      136.94    127.52 o 
  -8   3  17        2.08       29.86     79.27 o 
  -7   3  17      188.44      230.02    119.02 o 
  -6   3  17      137.02      127.96    116.29 o 
  -5   3  17       59.37       98.77     96.66 o 
  -4   3  17       45.34      161.53    108.95 o 
  -3   3  17       71.88       55.09    131.81 o 
  -2   3  17        2.39       77.47    135.06 o 
  -1   3  17       55.42      168.59    159.21 o 
   0   3  17      131.01      246.35    173.52 o 
   1   3  17        2.70      -40.27    154.55 o 
 -16   4  17        3.32      -11.83    153.07 o 
 -15   4  17        7.90       13.48    128.16 o 
 -14   4  17        1.40      -65.03    117.19 o 
 -13   4  17        0.01      -14.39    119.80 o 
 -12   4  17       28.39       10.31    106.10 o 
 -11   4  17      107.56       16.79    104.83 o 
 -10   4  17      666.28      684.06    228.83 o 
  -9   4  17        7.82        7.70    108.95 o 
  -8   4  17        9.25       32.14     94.09 o 
  -7   4  17       27.36      -29.40     81.80 o 
  -6   4  17       35.08       -3.41     89.63 o 
  -5   4  17       25.29       39.05     89.11 o 
  -4   4  17       18.92      -13.15     92.80 o 
  -3   4  17       28.05        2.90    122.99 o 
  -2   4  17       62.39       19.29    136.69 o 
  -1   4  17        0.30      -53.68    134.03 o 
   0   4  17       78.30      120.35    171.91 o 
   1   4  17        3.76       62.38    158.07 o 
 -16   5  17        0.01      -29.98    154.14 o 
 -15   5  17        0.61       14.31    133.64 o 
 -14   5  17      205.34      158.57    132.64 o 
 -13   5  17       93.32       71.83    136.17 o 
 -12   5  17       96.51       40.79    122.91 o 
 -11   5  17      167.47      172.63    123.41 o 
 -10   5  17       69.97      107.14    109.37 o 
  -9   5  17       96.11      198.70    139.58 o 
  -8   5  17       30.48       42.54     93.59 o 
  -7   5  17        4.40      -33.27     90.76 o 
  -6   5  17      185.95      235.24    132.03 o 
  -5   5  17       50.61       66.88    109.23 o 
  -4   5  17       18.80       50.73    127.34 o 
  -3   5  17      146.78      107.15    143.68 o 
  -2   5  17       23.10       27.23    135.34 o 
  -1   5  17      137.37       63.81    157.27 o 
   0   5  17        8.77      101.00    141.93 o 
   1   5  17        2.08        2.19    174.19 o 
 -16   6  17       55.68       46.29    171.10 o 
 -15   6  17        5.23      -23.39    147.66 o 
 -14   6  17       26.67       32.71    113.05 o 
 -13   6  17       13.99      -13.13    123.77 o 
 -12   6  17       18.30      -16.87    112.13 o 
 -11   6  17       22.94        1.71    101.70 o 
 -10   6  17        0.67     -101.40    101.40 o 
  -9   6  17        1.28       -2.48     94.11 o 
  -8   6  17      275.03      275.48    131.31 o 
  -7   6  17       48.63       29.15     99.67 o 
  -6   6  17        2.02       57.30    108.98 o 
  -5   6  17       55.47      -26.64    141.77 o 
  -4   6  17       39.04      -93.77     93.77 o 
  -3   6  17       27.62      -44.48    114.50 o 
  -2   6  17       24.04      -14.85    131.93 o 
  -1   6  17        0.57      -78.50    127.43 o 
   0   6  17        2.26       16.55    154.90 o 
   1   6  17        0.69      -67.00    206.40 o 
 -15   7  17       19.64       78.01    157.63 o 
 -14   7  17       18.22       97.11    129.41 o 
 -13   7  17        5.84       50.40    134.15 o 
 -12   7  17        0.13       23.91    122.11 o 
 -11   7  17       49.29        9.57    104.07 o 
 -10   7  17       49.97       46.65    134.78 o 
  -9   7  17      198.42      244.75    138.32 o 
  -8   7  17      119.70      131.00    109.19 o 
  -7   7  17        6.99       -4.98    102.04 o 
  -6   7  17       32.88      140.42    163.11 o 
  -5   7  17        6.44      -67.99    136.62 o 
  -4   7  17      126.03      150.14    176.34 o 
  -3   7  17        0.19     -116.79    116.79 o 
  -2   7  17       10.05      105.59    146.55 o 
  -1   7  17       15.82      -87.15    129.67 o 
   0   7  17        0.17      -31.10    158.91 o 
 -15   8  17        0.16       29.29    168.70 o 
 -14   8  17       14.46      -52.71    125.65 o 
 -13   8  17       37.80      108.93    136.65 o 
 -12   8  17       63.79       82.32    127.97 o 
 -11   8  17       42.57      -68.36    137.41 o 
 -10   8  17        1.43        0.95    137.81 o 
  -9   8  17        5.84       25.61    118.50 o 
  -8   8  17       46.48       19.10    110.90 o 
  -7   8  17       52.80       93.68    151.40 o 
  -6   8  17      163.41      279.01    185.89 o 
  -5   8  17        0.55       34.52    146.41 o 
  -4   8  17      301.58      170.26    179.93 o 
  -3   8  17      284.69      181.12    302.05 o 
  -2   8  17        2.41       77.06    139.26 o 
  -1   8  17      246.28       48.05    163.39 o 
   0   8  17        1.14       39.89    166.73 o 
 -14   9  17        1.43       53.04    171.81 o 
 -13   9  17        0.15        8.19    122.22 o 
 -12   9  17      122.62      111.32    145.25 o 
 -11   9  17       14.58      137.68    167.18 o 
 -10   9  17       36.44      101.40    126.85 o 
  -9   9  17       25.51      -29.73    136.77 o 
  -8   9  17       43.89       94.33    152.20 o 
  -7   9  17       11.14       59.38    158.45 o 
  -6   9  17        4.87      -52.76    132.44 o 
  -5   9  17      104.01      165.62    188.75 o 
  -4   9  17       36.06      -37.71    150.53 o 
  -3   9  17       47.24      129.96    175.21 o 
  -2   9  17       73.07       41.99    202.38 o 
  -1   9  17      116.20       -2.28    209.44 o 
 -13  10  17       39.16      -42.36    133.02 o 
 -12  10  17       44.85      -15.15    176.96 o 
 -11  10  17      102.80      109.63    171.00 o 
 -10  10  17      180.42      302.37    205.47 o 
  -9  10  17       22.43      -31.51    151.68 o 
  -8  10  17       31.63      133.63    166.57 o 
  -7  10  17       90.00       36.71    156.95 o 
  -6  10  17       42.27      156.57    177.72 o 
  -5  10  17        0.97      -69.28    139.88 o 
  -4  10  17        7.27       36.93    150.90 o 
  -3  10  17       22.22      -35.66    179.39 o 
  -2  10  17       27.69       91.31    217.09 o 
  -1  10  17        3.39       45.37    312.31 o 
 -13  11  17       64.83      209.24    199.67 o 
 -12  11  17       44.91     -143.47    143.47 o 
 -11  11  17       92.63      129.65    264.56 o 
 -10  11  17        1.09       94.71    179.46 o 
  -9  11  17      119.62       51.49    158.78 o 
  -8  11  17      112.73      -62.70    147.02 o 
  -7  11  17       58.06      -29.91    149.52 o 
  -6  11  17       18.12      110.56    195.50 o 
  -5  11  17       12.18     -132.22    132.22 o 
  -4  11  17       20.52       -3.26    170.37 o 
  -3  11  17       25.52       39.75    185.95 o 
  -2  11  17      135.92      -92.36    194.87 o 
 -11  12  17       10.85       -9.27    195.71 o 
 -10  12  17      191.32      227.00    211.35 o 
  -9  12  17        0.29      -13.88    171.96 o 
  -8  12  17       43.22       58.57    175.40 o 
  -7  12  17        7.47       59.82    165.41 o 
  -6  12  17       18.90      -32.13    158.57 o 
  -5  12  17       14.74       -5.37    185.79 o 
  -4  12  17        0.53      131.58    204.36 o 
  -3  12  17       16.50     -195.08    235.19 o 
 -10  13  17        3.20      -56.19    174.06 o 
  -9  13  17        6.59      -42.52    175.92 o 
  -8  13  17        2.44      -32.99    185.31 o 
  -7  13  17      221.56      253.28    222.52 o 
  -6  13  17        2.41      -10.03    185.23 o 
  -5  13  17       14.95       20.82    179.93 o 
 -16   0  18      309.52      410.93    338.58 o 
 -15   0  18     1068.24      889.90    421.19 o 
 -14   0  18      380.01       93.84    195.55 o 
 -13   0  18       65.23       -2.87    205.34 o 
 -12   0  18      546.74      836.90    378.69 o 
 -11   0  18     1123.74     1065.64    407.35 o 
 -10   0  18     1826.92     1814.19    449.37 o 
  -9   0  18      101.53       79.99    198.66 o 
  -8   0  18       11.82      159.26    179.80 o 
  -7   0  18      454.58      345.74    254.53 o 
  -6   0  18       22.81       66.29    137.95 o 
  -5   0  18        3.29       76.03    140.69 o 
  -4   0  18      222.97      281.50    199.73 o 
  -3   0  18      622.68      628.72    246.06 o 
  -2   0  18      790.07     1002.84    292.51 o 
  -1   0  18      153.17      168.33    301.81 o 
   0   0  18      481.21      682.41    408.54 o 
 -16   1  18      440.37      575.17    279.20 o 
 -15   1  18       18.76       29.22    164.02 o 
 -14   1  18      445.19      169.46    241.16 o 
 -13   1  18      703.96      470.34    215.87 o 
 -12   1  18      233.50      455.77    201.03 o 
 -11   1  18        9.16       20.95    123.32 o 
 -10   1  18      169.44      153.53    149.76 o 
  -9   1  18      469.16      648.09    226.75 o 
  -8   1  18      117.81      184.45    149.72 o 
  -7   1  18      919.28     1013.77    268.50 o 
  -6   1  18      688.55      843.82    203.49 o 
  -5   1  18       75.45       22.28     98.25 o 
  -4   1  18        7.80       24.91     98.77 o 
  -3   1  18        0.11       24.76    115.65 o 
  -2   1  18      803.67      946.32    244.26 o 
  -1   1  18      903.69      870.47    246.98 o 
   0   1  18      291.24      431.87    269.43 o 
 -16   2  18        0.57      -23.69    188.47 o 
 -15   2  18      399.15      251.85    347.53 o 
 -14   2  18      754.31      279.75    481.36 o 
 -13   2  18      189.44      195.58    183.18 o 
 -12   2  18      198.77      180.53    159.31 o 
 -11   2  18      703.38      828.33    257.54 o 
 -10   2  18      566.88      668.91    242.10 o 
  -9   2  18        4.32      -25.52    114.45 o 
  -8   2  18      268.31      247.88    151.32 o 
  -7   2  18      542.66      562.93    170.49 o 
  -6   2  18       50.02       68.69    109.27 o 
  -5   2  18      910.40      985.65    189.43 o 
  -4   2  18      301.97      487.63    157.36 o 
  -3   2  18      553.96      728.04    184.69 o 
  -2   2  18      226.46      310.43    182.05 o 
  -1   2  18        5.17       71.12    161.30 o 
   0   2  18      145.53      185.43    189.10 o 
 -16   3  18      225.31       77.67    192.48 o 
 -15   3  18       13.60       18.26    174.67 o 
 -14   3  18       63.05      -70.02    105.52 o 
 -13   3  18       97.57      166.19    165.24 o 
 -12   3  18      394.09      908.50    285.64 o 
 -11   3  18       19.23       35.88    132.16 o 
 -10   3  18       17.72       84.29    136.56 o 
  -9   3  18       22.37       92.85    129.61 o 
  -8   3  18      621.39      795.12    242.75 o 
  -7   3  18       12.01       74.94    103.78 o 
  -6   3  18      118.40       73.84    114.00 o 
  -5   3  18     1009.93     1079.19    232.59 o 
  -4   3  18      536.26      559.65    163.83 o 
  -3   3  18      100.37      120.24    140.23 o 
  -2   3  18      323.72      232.39    182.71 o 
  -1   3  18      160.23      193.22    176.71 o 
   0   3  18       60.75      110.90    155.58 o 
 -16   4  18        3.41      -21.06    162.47 o 
 -15   4  18       45.70      106.95    150.43 o 
 -14   4  18        2.21      -55.63    100.72 o 
 -13   4  18      185.70      105.95    161.65 o 
 -12   4  18      122.55      120.28    159.06 o 
 -11   4  18      619.78      618.23    236.35 o 
 -10   4  18       99.80      201.47    158.05 o 
  -9   4  18      172.14      211.83    161.89 o 
  -8   4  18       17.88       64.54    125.47 o 
  -7   4  18     1327.48     1598.28    253.45 o 
  -6   4  18      787.21      763.71    205.17 o 
  -5   4  18       42.36      -25.65    110.43 o 
  -4   4  18      566.24      587.70    202.22 o 
  -3   4  18      649.07      723.96    227.71 o 
  -2   4  18      230.80      128.48    165.79 o 
  -1   4  18       46.79        7.81    151.77 o 
   0   4  18       49.21       89.21    188.86 o 
 -15   5  18        3.42       55.19    153.40 o 
 -14   5  18      133.78      110.83    135.38 o 
 -13   5  18      224.15      234.89    152.11 o 
 -12   5  18      265.47      336.74    155.48 o 
 -11   5  18        8.49      149.34    155.10 o 
 -10   5  18      158.19      268.58    169.56 o 
  -9   5  18      456.75      809.65    256.22 o 
  -8   5  18      406.49      601.06    183.35 o 
  -7   5  18       18.79       69.25    121.60 o 
  -6   5  18      908.15     1115.25    238.52 o 
  -5   5  18     2367.74     3137.24    418.97 o 
  -4   5  18      470.75      588.01    256.72 o 
  -3   5  18        0.07      -44.49    134.10 o 
  -2   5  18       54.17       68.22    146.73 o 
  -1   5  18       25.66       11.45    158.89 o 
   0   5  18        6.08      108.21    199.07 o 
 -15   6  18        1.72     -128.49    135.61 o 
 -14   6  18       51.83       69.33    151.64 o 
 -13   6  18      140.57       99.58    145.38 o 
 -12   6  18      193.31      237.15    149.12 o 
 -11   6  18      657.76      661.62    248.86 o 
 -10   6  18      492.36      636.31    236.52 o 
  -9   6  18       44.15       70.59    137.06 o 
  -8   6  18       38.06      149.79    120.05 o 
  -7   6  18      188.61      283.68    144.24 o 
  -6   6  18      435.32      435.06    226.73 o 
  -5   6  18       29.21        4.13    163.35 o 
  -4   6  18     1270.53      969.54    387.65 o 
  -3   6  18      838.97      696.53    397.94 o 
  -2   6  18        4.15      -50.70    133.00 o 
  -1   6  18       29.95       14.35    166.99 o 
 -15   7  18        4.08       40.58    185.27 o 
 -14   7  18       73.54      -55.99    137.92 o 
 -13   7  18      220.37      326.99    161.13 o 
 -12   7  18       24.95      -52.08    152.72 o 
 -11   7  18       53.46      -68.55    128.17 o 
 -10   7  18      163.03      276.13    191.02 o 
  -9   7  18      586.09      726.85    197.28 o 
  -8   7  18      478.50      525.03    171.97 o 
  -7   7  18      133.57      137.56    163.75 o 
  -6   7  18      573.19      613.75    302.52 o 
  -5   7  18      724.15      305.84    336.67 o 
  -4   7  18      258.11      131.74    175.75 o 
  -3   7  18        1.86      -22.78    152.37 o 
  -2   7  18      135.86      120.26    166.10 o 
  -1   7  18      117.01       -6.14    166.58 o 
 -14   8  18       18.57      126.07    152.78 o 
 -13   8  18       16.40       14.57    116.84 o 
 -12   8  18        0.69       -5.98    159.67 o 
 -11   8  18      261.40      267.86    245.34 o 
 -10   8  18      224.95      308.26    187.30 o 
  -9   8  18        0.73      -47.63    115.03 o 
  -8   8  18       90.00      298.49    202.32 o 
  -7   8  18      941.75     1420.72    337.12 o 
  -6   8  18      126.84      135.13    220.98 o 
  -5   8  18        7.25       81.52    147.47 o 
  -4   8  18      302.90      197.68    296.44 o 
  -3   8  18      151.28      141.69    205.62 o 
  -2   8  18        2.76       26.08    165.13 o 
 -14   9  18        1.51       -4.03    182.09 o 
 -13   9  18      198.25      133.17    225.18 o 
 -12   9  18       95.15      -38.52    140.08 o 
 -11   9  18        4.63       -2.41    146.47 o 
 -10   9  18      515.66      563.75    232.06 o 
  -9   9  18      377.10      563.95    237.20 o 
  -8   9  18      334.11      440.86    234.04 o 
  -7   9  18        2.16      -43.95    155.61 o 
  -6   9  18      295.61      456.94    233.73 o 
  -5   9  18      303.31      158.95    208.66 o 
  -4   9  18      319.58      300.45    253.42 o 
  -3   9  18        0.79      117.46    219.15 o 
  -2   9  18       14.91      -18.12    193.17 o 
 -13  10  18       83.83      217.15    236.67 o 
 -12  10  18      126.03      266.86    197.86 o 
 -11  10  18      633.88     1149.45    465.84 o 
 -10  10  18       34.76      -94.33    169.89 o 
  -9  10  18       30.43       31.87    183.27 o 
  -8  10  18       85.78      152.69    179.84 o 
  -7  10  18      331.98      298.90    240.76 o 
  -6  10  18      220.17      536.77    246.38 o 
  -5  10  18        0.59      153.04    201.40 o 
  -4  10  18       39.64      133.71    229.29 o 
  -3  10  18      362.01      256.65    271.13 o 
 -12  11  18       55.85      307.06    343.35 o 
 -11  11  18       23.22     -105.54    237.82 o 
 -10  11  18       82.16      133.06    202.17 o 
  -9  11  18      261.77      471.89    235.80 o 
  -8  11  18      394.63      206.57    223.79 o 
  -7  11  18        4.77       14.80    169.78 o 
  -6  11  18      128.56      292.93    225.06 o 
  -5  11  18      111.43       62.31    178.30 o 
  -4  11  18        0.91      -11.50    178.06 o 
 -10  12  18       59.61       25.63    272.44 o 
  -9  12  18       76.93      135.70    205.27 o 
  -8  12  18       80.26      150.67    200.83 o 
  -7  12  18      230.06      355.02    259.00 o 
  -6  12  18       99.96      381.70    244.00 o 
 -16   1  19       80.85       49.48    189.80 o 
 -15   1  19        2.86      -57.61    159.80 o 
 -14   1  19       76.98      -63.02    123.67 o 
 -13   1  19       10.40      -33.72    116.07 o 
 -12   1  19       40.63       -1.78    139.05 o 
 -11   1  19        5.37       76.74    137.34 o 
 -10   1  19       15.62       18.61    123.14 o 
  -9   1  19       54.50        1.19    113.95 o 
  -8   1  19       21.98      -73.27    122.37 o 
  -7   1  19       38.96       21.03    131.32 o 
  -6   1  19      669.49      663.62    199.81 o 
  -5   1  19      143.03      243.31    132.57 o 
  -4   1  19       29.03       25.42    115.27 o 
  -3   1  19        5.02      109.78    128.72 o 
  -2   1  19       59.09       36.46    158.89 o 
  -1   1  19      155.86      143.43    239.40 o 
 -16   2  19       95.88      -55.78    197.58 o 
 -15   2  19      230.81       81.64    185.17 o 
 -14   2  19       72.03       45.45    142.52 o 
 -13   2  19       34.48      -39.74     99.28 o 
 -12   2  19      144.93      -39.65    175.86 o 
 -11   2  19       87.41      152.79    185.88 o 
 -10   2  19        0.72      -32.03    108.01 o 
  -9   2  19      340.61      394.19    198.90 o 
  -8   2  19      215.85      148.04    147.74 o 
  -7   2  19        9.80      -46.01    154.28 o 
  -6   2  19      213.29      287.87    156.15 o 
  -5   2  19       85.48      111.94    138.16 o 
  -4   2  19        0.04       71.12    121.99 o 
  -3   2  19       12.99        2.89    148.03 o 
  -2   2  19       12.40      -48.90    151.75 o 
  -1   2  19       11.58       75.78    153.46 o 
 -16   3  19      133.35      163.55    217.77 o 
 -15   3  19      274.88      133.23    207.91 o 
 -14   3  19        1.53        4.01    148.99 o 
 -13   3  19       28.70      118.90    146.78 o 
 -12   3  19        0.13       27.83    126.64 o 
 -11   3  19       27.78      -31.03    111.24 o 
 -10   3  19      205.91      165.49    149.68 o 
  -9   3  19       44.00      189.15    155.96 o 
  -8   3  19        5.89     -119.26    140.64 o 
  -7   3  19      301.33      302.64    150.78 o 
  -6   3  19      267.12      232.34    143.00 o 
  -5   3  19        0.43       64.53    131.98 o 
  -4   3  19        0.02      -14.65    136.73 o 
  -3   3  19       97.14       39.02    154.73 o 
  -2   3  19        0.29       -1.42    141.56 o 
  -1   3  19       35.80      194.42    206.93 o 
 -15   4  19        4.35       79.89    183.55 o 
 -14   4  19       59.32     -118.54    149.05 o 
 -13   4  19      171.76       76.51    146.13 o 
 -12   4  19       74.30      153.91    182.89 o 
 -11   4  19      369.80      184.75    181.11 o 
 -10   4  19      150.02      300.93    176.91 o 
  -9   4  19      209.20      414.57    292.02 o 
  -8   4  19       36.47      105.44    143.36 o 
  -7   4  19        5.22       21.68    117.44 o 
  -6   4  19       40.98       68.23    129.16 o 
  -5   4  19       28.30       56.44    166.76 o 
  -4   4  19      168.03      237.30    202.33 o 
  -3   4  19       14.17       -1.60    146.58 o 
  -2   4  19       77.06      194.94    181.33 o 
  -1   4  19       17.08       17.62    185.51 o 
 -15   5  19      149.01       60.05    169.76 o 
 -14   5  19        1.17      -27.59    143.72 o 
 -13   5  19       91.42      124.85    136.58 o 
 -12   5  19      145.31      152.56    175.46 o 
 -11   5  19       34.55      147.80    170.25 o 
 -10   5  19      159.76      137.40    166.30 o 
  -9   5  19       65.93       15.89    135.44 o 
  -8   5  19       14.85      -52.99    123.40 o 
  -7   5  19       84.53      127.71    127.37 o 
  -6   5  19        2.77      -25.32    159.22 o 
  -5   5  19       12.58      -15.23    170.81 o 
  -4   5  19        0.48      -36.83    147.93 o 
  -3   5  19       13.86       18.21    155.51 o 
  -2   5  19       26.59       29.95    175.21 o 
 -15   6  19       89.36      -46.21    159.22 o 
 -14   6  19        2.64       61.38    145.15 o 
 -13   6  19        6.13       -9.46    123.56 o 
 -12   6  19       14.16       13.27    147.76 o 
 -11   6  19       17.26      108.32    160.31 o 
 -10   6  19       33.47       -6.61    145.80 o 
  -9   6  19       41.73      -18.36    124.44 o 
  -8   6  19       17.01       21.37    120.81 o 
  -7   6  19        2.53      100.53    175.40 o 
  -6   6  19       52.89        2.08    156.01 o 
  -5   6  19       60.55     -132.86    132.86 o 
  -4   6  19        2.40       18.84    175.26 o 
  -3   6  19       11.70      185.87    228.78 o 
  -2   6  19        0.30      -28.46    184.23 o 
 -14   7  19       32.62       25.04    130.97 o 
 -13   7  19        2.63       80.33    179.09 o 
 -12   7  19        0.11      -24.80    151.83 o 
 -11   7  19        0.58      -12.92    153.80 o 
 -10   7  19       37.82       51.48    156.21 o 
  -9   7  19        7.30       57.08    146.86 o 
  -8   7  19       78.02       65.65    145.13 o 
  -7   7  19        0.05       -5.16    118.89 o 
  -6   7  19       49.28       26.37    147.55 o 
  -5   7  19        4.34      -15.69    181.54 o 
  -4   7  19       10.86      -52.07    183.47 o 
  -3   7  19        0.04       62.00    210.05 o 
 -13   8  19       81.36      138.52    200.47 o 
 -12   8  19       25.76     -133.56    133.56 o 
 -11   8  19       13.81      223.29    186.52 o 
 -10   8  19        1.67      -52.99    134.74 o 
  -9   8  19       38.89       56.35    260.74 o 
  -8   8  19       26.74       99.67    180.62 o 
  -7   8  19      123.63      301.11    259.66 o 
  -6   8  19       17.11      123.78    200.32 o 
  -5   8  19      128.88      206.55    220.17 o 
  -4   8  19        0.02       57.65    210.97 o 
  -3   8  19       89.41       61.38    243.57 o 
 -13   9  19        0.97       53.98    202.92 o 
 -12   9  19        1.67      -40.87    179.56 o 
 -11   9  19       20.52       99.77    175.56 o 
 -10   9  19       46.11       98.85    260.98 o 
  -9   9  19       19.05        2.22    172.56 o 
  -8   9  19       78.61      205.73    198.62 o 
  -7   9  19        4.13      -69.02    159.02 o 
  -6   9  19        9.07      -49.58    193.81 o 
  -5   9  19        3.53      111.42    210.56 o 
  -4   9  19      128.78      190.98    236.81 o 
 -12  10  19      129.08       81.66    356.49 o 
 -11  10  19      215.31      229.22    317.33 o 
 -10  10  19       34.78      336.91    303.72 o 
  -9  10  19      191.27       -8.41    181.93 o 
  -8  10  19        5.46       20.78    183.28 o 
  -7  10  19        4.57      -67.15    152.43 o 
  -6  10  19        0.19      -48.68    193.38 o 
  -5  10  19       43.61      -42.91    218.85 o 
 -10  11  19       52.23     -155.92    240.92 o 
  -9  11  19       15.58       64.82    192.94 o 
  -8  11  19       31.41      -15.44    189.73 o 
  -7  11  19        6.14     -158.39    173.82 o 
 -15   0  20        4.75       -5.49    269.34 o 
 -14   0  20      375.34      -68.53    226.36 o 
 -13   0  20      218.16       -4.78    180.03 o 
 -12   0  20      123.15     -131.80    131.80 o 
 -11   0  20       11.06       -6.69    172.87 o 
 -10   0  20      732.06      565.17    328.55 o 
  -9   0  20     1448.49     1255.94    458.44 o 
  -8   0  20      140.63      222.77    273.63 o 
  -7   0  20      746.10      609.82    336.43 o 
  -6   0  20       46.44      286.05    283.66 o 
  -5   0  20      122.73      109.02    197.28 o 
  -4   0  20        1.86      -26.03    183.08 o 
  -3   0  20      320.44      511.23    283.53 o 
  -2   0  20      564.01      786.75    458.44 o 
 -15   1  20      438.82       94.78    202.09 o 
 -14   1  20      124.75      -61.82    174.54 o 
 -13   1  20       28.36      -38.30    118.93 o 
 -12   1  20      167.42      -50.85    112.54 o 
 -11   1  20      462.02      155.40    149.68 o 
 -10   1  20      376.22      311.48    178.09 o 
  -9   1  20      162.87      154.83    165.71 o 
  -8   1  20      199.02      316.79    191.50 o 
  -7   1  20       56.01      170.16    172.63 o 
  -6   1  20       30.37       86.51    181.23 o 
  -5   1  20      955.89      937.22    239.67 o 
  -4   1  20      919.31     1400.78    250.77 o 
  -3   1  20      671.43      814.71    247.46 o 
  -2   1  20      159.83      241.58    250.59 o 
 -15   2  20       10.17       40.03    176.93 o 
 -14   2  20       98.44       53.93    170.01 o 
 -13   2  20      239.27      -10.30    128.20 o 
 -12   2  20       54.19      -89.10     96.31 o 
 -11   2  20        0.45      -24.13    123.14 o 
 -10   2  20      463.67      219.22    167.98 o 
  -9   2  20      484.92      434.20    207.16 o 
  -8   2  20      116.94       73.29    152.14 o 
  -7   2  20       16.15        0.28    155.30 o 
  -6   2  20       95.44      216.86    158.85 o 
  -5   2  20      113.09      143.32    162.48 o 
  -4   2  20       53.06       36.74    159.15 o 
  -3   2  20       92.95      209.20    164.09 o 
  -2   2  20      160.05      304.04    218.73 o 
 -15   3  20      343.42      160.49    303.12 o 
 -14   3  20      200.04      170.66    226.48 o 
 -13   3  20       91.79       -9.12    137.80 o 
 -12   3  20      224.28      -23.23    119.41 o 
 -11   3  20      160.28      137.87    132.61 o 
 -10   3  20       39.95     -112.33    124.46 o 
  -9   3  20      105.78      116.92    156.93 o 
  -8   3  20       76.34      123.54    176.09 o 
  -7   3  20      188.31      173.01    188.87 o 
  -6   3  20      119.57       94.38    145.74 o 
  -5   3  20      183.16      315.67    227.18 o 
  -4   3  20      531.47      504.53    249.23 o 
  -3   3  20      190.62      242.66    197.02 o 
 -15   4  20       21.03     -112.45    180.23 o 
 -14   4  20        5.22       -9.01    169.91 o 
 -13   4  20       65.54       80.18    168.02 o 
 -12   4  20      118.49       95.88    150.69 o 
 -11   4  20      148.43       49.78    160.22 o 
 -10   4  20      141.65       21.31    137.47 o 
  -9   4  20       55.40       21.03    183.14 o 
  -8   4  20        0.46      -91.54    111.61 o 
  -7   4  20        1.97      107.57    149.97 o 
  -6   4  20      204.17       62.96    173.47 o 
  -5   4  20      649.47      250.95    447.94 o 
  -4   4  20      187.01      364.43    262.40 o 
  -3   4  20        2.62       21.54    182.57 o 
 -14   5  20      135.22      -16.55    175.44 o 
 -13   5  20        3.04      -84.88    150.40 o 
 -12   5  20      481.17      638.09    255.31 o 
 -11   5  20      348.49      268.98    355.05 o 
 -10   5  20      118.88      133.59    144.90 o 
  -9   5  20        5.59       51.02    118.73 o 
  -8   5  20      669.26      242.89    379.41 o 
  -7   5  20      355.85      183.05    155.78 o 
  -6   5  20       29.69       82.28    174.21 o 
  -5   5  20       47.92      -29.87    189.98 o 
  -4   5  20      171.56      -36.90    201.37 o 
  -3   5  20      130.27       95.59    244.77 o 
 -14   6  20       79.53      198.57    232.44 o 
 -13   6  20      229.92      419.82    254.92 o 
 -12   6  20       22.04       68.88    136.60 o 
 -11   6  20       43.95     -111.55    142.39 o 
 -10   6  20       60.10      107.18    178.25 o 
  -9   6  20      734.31      263.09    298.11 o 
  -8   6  20      184.41       32.00    219.43 o 
  -7   6  20      217.12      126.21    212.66 o 
  -6   6  20      586.10      140.45    204.71 o 
  -5   6  20      272.51       24.10    219.64 o 
  -4   6  20        0.96       87.02    262.39 o 
 -13   7  20      279.32      326.99    232.02 o 
 -12   7  20      297.49      380.30    202.74 o 
 -11   7  20       73.58       -9.52    168.97 o 
 -10   7  20      525.52      612.85    253.56 o 
  -9   7  20        3.01       68.29    292.97 o 
  -8   7  20      629.82      191.02    323.54 o 
  -7   7  20      794.86      540.95    584.40 o 
  -6   7  20       40.40      -16.72    202.85 o 
  -5   7  20      263.52      175.90    242.91 o 
  -4   7  20       62.46       86.07    232.02 o 
 -12   8  20        5.31      -38.41    162.36 o 
 -11   8  20        9.17      104.15    172.52 o 
 -10   8  20      163.16      330.94    344.79 o 
  -9   8  20      137.27      -29.61    249.28 o 
  -8   8  20        5.67        1.05    192.13 o 
  -7   8  20      107.25       66.28    212.29 o 
  -6   8  20      724.33      489.06    494.02 o 
  -5   8  20      122.72       88.03    233.79 o 
 -11   9  20      143.80      179.32    339.77 o 
 -10   9  20      202.13       47.99    271.72 o 
  -9   9  20       22.07       79.51    272.44 o 
  -8   9  20      439.42      560.52    276.25 o 
  -7   9  20      873.62      376.08    476.35 o 
  -6   9  20       69.55       81.10    238.85 o 
 -14   1  21        0.23       75.58    189.50 o 
 -13   1  21        1.60     -122.75    146.78 o 
 -12   1  21       19.70        0.31    152.64 o 
 -11   1  21        1.35       52.40    109.20 o 
 -10   1  21       52.00       43.91    117.87 o 
  -9   1  21        1.40       57.92    141.66 o 
  -8   1  21        2.63     -109.60    122.78 o 
  -7   1  21       39.63      -18.75    159.78 o 
  -6   1  21       13.69        4.91    160.49 o 
  -5   1  21      103.99       31.52    152.10 o 
  -4   1  21        0.05      163.99    236.24 o 
 -14   2  21        0.35       29.91    189.02 o 
 -13   2  21       19.83       28.89    166.54 o 
 -12   2  21        0.40      -59.82    149.76 o 
 -11   2  21      134.16      112.49    134.69 o 
 -10   2  21        9.67        1.85    137.82 o 
  -9   2  21      240.45      122.71    247.73 o 
  -8   2  21       16.43      -70.43    110.23 o 
  -7   2  21       80.10       21.07    143.60 o 
  -6   2  21       46.35      -12.65    226.00 o 
  -5   2  21       39.02       34.08    221.81 o 
  -4   2  21        0.57      137.96    240.36 o 
 -14   3  21        0.15      -96.41    177.86 o 
 -13   3  21        3.33      -48.08    167.56 o 
 -12   3  21       97.44        9.30    152.71 o 
 -11   3  21       26.50       93.20    131.11 o 
 -10   3  21       90.09       94.12    159.56 o 
  -9   3  21       76.03       53.97    146.73 o 
  -8   3  21      202.40       27.00    218.83 o 
  -7   3  21       10.24      -40.27    164.15 o 
  -6   3  21      169.01      248.08    329.74 o 
  -5   3  21       32.72      -71.21    210.19 o 
  -4   3  21        0.21      -88.56    215.95 o 
 -14   4  21       45.58       54.97    206.76 o 
 -13   4  21        0.53      -29.52    173.50 o 
 -12   4  21      100.41      -83.98    165.64 o 
 -11   4  21        2.70       34.87    142.70 o 
 -10   4  21        8.68       32.32    168.96 o 
  -9   4  21        0.03      -19.95    159.02 o 
  -8   4  21      145.73       75.38    183.54 o 
  -7   4  21      463.60      -26.74    279.84 o 
  -6   4  21       72.27      -42.12    190.09 o 
  -5   4  21       32.50      -29.89    216.71 o 
 -13   5  21       13.71     -125.51    175.88 o 
 -12   5  21        9.58      -26.43    187.79 o 
 -11   5  21        0.05       98.71    133.88 o 
 -10   5  21       15.03        4.88    168.67 o 
  -9   5  21       19.48        2.33    152.16 o 
  -8   5  21       57.18      196.03    311.84 o 
  -7   5  21      125.20     -110.31    277.93 o 
  -6   5  21       36.59      -81.37    193.56 o 
  -5   5  21       20.24      162.94    246.88 o 
 -13   6  21       59.14       98.06    194.79 o 
 -12   6  21      138.39       85.58    183.00 o 
 -11   6  21       21.03       21.93    134.36 o 
 -10   6  21       19.40      -90.67    164.39 o 
  -9   6  21       51.61      125.83    326.64 o 
  -8   6  21        2.90      234.95    351.95 o 
  -7   6  21       22.23       -8.36    308.73 o 
  -6   6  21       23.36      -79.56    206.32 o 
 -12   7  21        0.01      -50.44    175.03 o 
 -11   7  21       34.95       10.70    139.63 o 
 -10   7  21        1.44      -85.96    243.07 o 
  -9   7  21       48.84      252.14    346.94 o 
  -8   7  21      119.86       16.48    303.24 o 
  -7   7  21        9.96       -3.11    219.50 o 
 -10   8  21       15.66      -38.92    292.97 o 
  -9   8  21        0.99      -46.56    280.08 o 
 -13   0  22       21.19        3.10    254.77 o 
 -12   0  22      202.36       -1.43    239.73 o 
 -11   0  22      497.85       -4.30    246.17 o 
 -10   0  22      223.30      279.60    313.03 o 
  -9   0  22      101.98      243.55    332.61 o 
  -8   0  22      336.01      122.49    304.43 o 
  -7   0  22      129.88      310.17    335.95 o 
  -6   0  22       39.83      234.00    358.87 o 
 -13   1  22       77.31       81.65    178.11 o 
 -12   1  22       67.82      -16.27    166.70 o 
 -11   1  22      188.81      220.89    217.23 o 
 -10   1  22      244.93      156.19    204.23 o 
  -9   1  22      156.33      294.53    218.75 o 
  -8   1  22      472.70      518.13    254.26 o 
  -7   1  22       30.81      256.84    206.30 o 
  -6   1  22      256.46      272.36    365.80 o 
 -13   2  22      142.15     -102.09    157.02 o 
 -12   2  22      199.14       88.16    203.30 o 
 -11   2  22      187.09      164.17    200.96 o 
 -10   2  22       29.94       82.59    176.24 o 
  -9   2  22      129.09       50.64    159.75 o 
  -8   2  22      153.48      452.94    203.06 o 
  -7   2  22        5.45      161.29    169.43 o 
  -6   2  22       20.16      -43.22    333.09 o 
 -13   3  22      134.98       64.72    200.90 o 
 -12   3  22       30.22       15.60    184.49 o 
 -11   3  22      113.59       85.64    195.00 o 
 -10   3  22      429.51      271.40    257.04 o 
  -9   3  22      157.94      119.91    231.97 o 
  -8   3  22       16.80       60.75    149.32 o 
  -7   3  22      197.38      198.42    387.05 o 
 -12   4  22      114.77      169.68    233.61 o 
 -11   4  22      101.25       32.06    185.79 o 
 -10   4  22      218.94      143.68    186.07 o 
  -9   4  22      117.55      247.96    301.33 o 
  -8   4  22       70.04       24.35    300.14 o 
  -7   4  22        2.64      162.13    363.41 o 
 -11   5  22      127.28      -26.85    199.10 o 
 -10   5  22       89.32       11.73    167.09 o 
  -9   5  22      139.44      222.77    349.09 o 
  -8   5  22       33.41      -24.12    306.11 o 
                                                 
